# Supplementary material for: Deep amplicon sequencing for culture-free prediction of susceptibility or resistance to 13 anti-tuberculous drugs
Source: Eur Respir J. 2021 Mar 18;57(3):2002338. doi: 10.1183/13993003.02338-2020 (PMC8174722; doi:10.1183/13993003.02338-2020)
Supplement: Supplementary file 2 [file ERJ-02338-2020.Tables.xlsx]

## Sheet: Info
Supplementary Tables
Paper title	Deep amplicon sequencing for culture-free prediction of susceptibility or resistance to 13 anti-tuberculous drugs
Authors	Agathe Jouet, Cyril Gaudin, Nelly Badalato, Caroline Allix-Béguec, Stéphanie Duthoy, Alice Ferré, Maren Diels, Yannick Laurent, Sandy Contreras, Silke Feuerriegel, Stefan Niemann, Emmanuel André, Michel K Kaswa, Elisa Tagliani, Andrea Cabibbe, Vanessa Mathys, Daniela Cirillo, Bouke C de Jong, Leen Rigouts, Philip Supply
PMID
Table S1.	Summary of the datasets used in this study.
Table S2.	Identification of non-tuberculous mycobacteria both by hsp65, rrl and/or rrs sequencing (Deeplex Myc-TB) and rpoB, 16S rDNA sequencing and phenotypic profiling (Institute of Tropical Medicine, ITM).
	The ID Code compares both identification results, as follows:
	FM-A: match at (subs-)species level (incl. synonymous (sub)species according to Tortoli et al. 2019); FM-B: match at (sub-)species level with clonal mix identified by Deeplex; FM-C: Match at complex level;
	M-D: Match at complex level, sublevel provided by Deeplex; M-E: Match at complex level, sublevel provided by the ITM; M-F: Match at complex level, different subspecies;
	PM: Partial match, mixed species identified by Deeplex; NIDx: No identification by Deeplex; NM: No match, different species; NIREF: No identification beyond genus level by the ITM.
Table S3.	Capture of the 120 resistance-determinants derived from the original training-set of 2099 MTBC genomes and their associated resistance phenotypes in Walker et al., by the catalogue of resistance determinants in the Deeplex Myc-TB targets.
	The capture rate was calculated by summing the number of resistance determinants and their associated resistance phenotypes captured by Deeplex Myc-TB relative to the total numbers of resistance determinants and their associated resistance phenotypes detected by WGS in Walker et al.
	Mutations are annotated according to nucleotide and codon positions in reference genes of M. tuberculosis H37Rv
	The rpsA_A440T mutation was not taken into account in the calculations as it is assumed to be redundant to pncA H57D in pyrazinamide resistance phenotypes in M. bovis isolates.
	The numbers of susceptible phenotypes from the original publication are shown for visualizing the penetrance of the mutations with resistance phenotypes in the original dataset.
	In the original publication, each mutation can be counted more than once if it was characterized as a resistance-determinant to more than one drug.
Table S4.	Capture, by the catalogue of resistance determinants in the Deeplex Myc-TB targets, of mutations characterized in the training-set as resistance-determinants in Walker et al. (1) and retrieved in the validation-set of 1552 MTBC genomes of Walker et al. (1), together with their associated resistance phenotypes.
	The capture rate was calculated by summing the numbers of resistance determinants and their associated resistance phenotypes captured by Deeplex Myc-TB relative to the total numbers of resistance determinants and their associated resistance phenotypes detected by WGS in Walker et al. (1).
	Mutations are annotated according to nucleotide and codon positions in reference genes of M. tuberculosis H37Rv
	The rpsA_A440T mutation was not taken into account in these calculations as it is assumed to be redundant with pncA H57D in pyrazinamide resistance phenotypes in M. bovis isolates.
	The number of susceptible phenotypes from the original publication are shown for visualizing the penetrance of the mutations with resistance phenotypes in the original dataset.
Table S5.	SNPs detected in the 429 samples TDR and Sciensano-Belgian National TB Reference Center collections.
	Out of 2403 total variants, 53 were identified by Deeplex Myc-TB and not by WGS analysis with an initial frequency threshold of 85% for variant calling (2.2%, Detection=Y in Deeplex Myc-TB and Detection=N in WGS). All were non-fixed/minority variants.
	Of these 53 variants initially missed by WGS, 24 were detected by analysis under low frequency mode (see variants with asterisks) and 29 were left completely undetected, even under these conditions.
	Mutations are annotated according to nucleotide and codon positions in reference genes of M. tuberculosis H37Rv
Table S6.	Phenotypes and genotypes of the 429 samples from the TDR and Sciensano-Belgian National TB Reference Center collections.
	Phenotypes (in column pDST-Deeplex) are presented in the form X-Y where X is the phenotype found using pDST and Y is the phenotype predicted by Deeplex Myc-TB (R for resistant, S for sensitive, U for uncharacterized).
	Genotypes are described per antibiotic and per Deeplex Myc-TB target. Mutations are in the format [gene: mutation (% call, variant type)]. They are displayed, in coding regions, as amino-acid substitutions while indels, or mutations in non-coding regions, are displayed as nucleotide substitutions (with gene position). Variant type can be R ("resistant"), S ("sensitive") and U ("uncharacterized")
	All mutations were detected by both Deeplex Myc-TB and WGS except those only detected by Deeplex Myc-TB as described in Table S5.
	Abbreviations: RIF (Rifampicin), INH (Isoniazid), PZA (pyrazinamide), EMB (ethambutol), SM (streptomycin), FQ (fluoroquinolones), KAN (kanamycin), AMI (amikacin), CAP (capreomycin), ETH (ethionamide), LIN (linezolid).
	SBN TB Ref Center is the Sciensano-Belgian National TB Reference Center. The BCCM is the Belgian Coordinated Collections of Microorganisms (Mycobacteria) in Antwerp, Belgium
	Mutations are annotated according to nucleotide and codon positions in reference genes of M. tuberculosis H37Rv
	ND: not detected
Table S7.	Phenotype predictions by Deeplex Myc-TB analysis of DNA from 213 reference isolates from Sciensano-Belgian National TB Reference Center versus phenotype predictions by pDST performed by using liquid culture.
	For this strain collection subset, pDST was routinely done using the BACTEC MGIT960 system for first-line drugs, and the radiometric BACTEC 460 TB for second-line drugs (see Methods)
	Resistance to streptomycin/kanamycin/capreomycin/linezolid/bedaquiline/clofazimine was not assayed by pDST and is therefore not shown here.
Table S8.	Phenotype predictions by Deeplex Myc-TB analysis of DNA from 216 reference isolates from the WHO-TDR collection (BCCM) versus phenotype predictions by pDST performed by using solid culture.
	For this strain collection subset, pDST was performed by using the proportion method on Löwenstein-Jensen or Middlebrook 7H11 agar medium, for first- or second-line drugs (see Methods).
	Resistance to pyrazinamide/amikacin/linezolid/bedaquiline/clofazimine was not assayed by pDST and is therefore not shown here.
Table S9.	Variants detected in samples with phenotype R but Deeplex Myc-TB prediction S or U (R-S or R-U in pDST-Deeplex, Table S6), in regions that are not covered by the assay:
	RIF (extended rpoB), INH (mshA, furA, ndh, extended fabG1, extended katG), PZA (hadC, rpsA, panD, extended pncA), EMB (embA, embC, embR, iniA, iniC, extended embB), SM (extended gidB, rpsL and rrs), FQ (extended gyrA and gyrB), KAN (extended eis and rrs) & ETH (ethR, Rv0565c, Rv3083)
	Extended regions are full coding sequence and promoter regions of genes from which only (most) critical regions covered by Deeplex Myc-TB.
	Only genes or gene regions in which mutations were found are shown.
	Mutations are annotated according to nucleotide and codon positions in reference genes of M. tuberculosis H37Rv.
Table S10.	Specificity and sensitivity of Deeplex Myc-TB in comparison with pDST, based on 429 strain DNA samples from the TDR and Sciensano-Belgian National TB Reference Center collections, using a predicted susceptibility to isoniazid as predictor of susceptibility to other first-line drugs, for which corresponding gene targets are devoid of drug resistance mutations but contain uncharacterized mutations.
Table S11.	SNPs detected in 109 samples from the Djibouti collection.
	Out of 752 total variants, 74 were identified by Deeplex Myc-TB and not by WGS analysis with an initial frequency threshold of 85% for variant calling (9.84%, Detection=Y in Deeplex Myc-TB and Detection=N in WGS) and 1 variant was detected by WGS only (0.13%, Detection=N in Deeplex Myc-TB and Detection=Y in WGS). All were non-fixed/minority variants.
	Of the 74 variants initially by WGS analysis at 85% frequency, 15 were detected by analysis under low frequency mode (see variants with asterisks) and 59 were left completely undetected, even under these conditions.
	Mutations are annotated according to nucleotide and codon positions in reference genes of M. tuberculosis H37Rv.
Table S12.	Phenotype predictions by direct Deeplex Myc-TB analysis of DNA from 109 clinical specimens versus phenotype predictions by PhyResSE with WGS data from culture.
	Deeplex Myc-TB sequencing and WGS data originate from a report of a national TB drug resistance survey conducted in Djibouti (Tagliani et al., Sci Rep, 2017).
	Resistance to bedaquiline/clofazimine is not predicted by PhyResSE and is therefore not shown here.
Table S13.	Phenotype predictions by direct Deeplex Myc-TB analysis of DNA from 109 clinical specimens versus phenotype predictions by Mykrobe with WGS data from culture.
	Deeplex Myc-TB sequencing and WGS data originate from a report of a national TB drug resistance survey conducted in Djibouti (Tagliani et al., Sci Rep, 2017).
	Resistance to ethionamide, linezolid and bedaquiline/clofazimine is not predicted by Mykrobe and is therefore not shown here.
Table S14.	Average read depth per Deeplex Myc-TB target in the 1494 sputum samples from the DRC collection. Microscopy grading is also provided when available (1143 samples).
Table S15.	Average read depth per Deeplex Myc-TB target in the 429 strain DNA samples from the TDR and Sciensano-Belgian National TB Reference Center collections.
	Rv0678 and ahpC were not yet targets of the Deeplex Myc-TB kit version used at the time of analysis of the Sciensano-Belgian National TB Reference Center collection.
	SBN TB Ref Center is the Sciensano-Belgian National TB Reference Center. The BCCM is the Belgian Coordinated Collections of Microorganisms (Mycobacteria) in Antwerp, Belgium

## Sheet: TableS1
Table S1. Summary of the datasets used in this study.
Dataset	Number of Samples	Sample Type	Collection Date	Geographical Origin	Library strategy	Sequencing platform	BioProject accession number (SRA)	Reference
Walker_trainingSet	2099	Culture	Multiple	Multiple	WGS	HiSeq2500	PRJNA282721 + ENA Study accession PRJEB2221	Walker et al. 2015
Walker_validationSet	1552	Culture	Multiple	Multiple	WGS	HiSeq 2500	PRJNA282721 + ENA Study accession PRJEB2221	Walker et al. 2015
WHO-TDR-Sciensano	429	Culture	Multiple	Multiple	Deeplex Myc-TB	MiSeq	PRJNA649788	Vincent et al. 2012, CRyPTIC Consortium and the 100,000 Genomes 2018
WHO-TDR-Sciensano	429	Culture	Multiple	Multiple	WGS	HiSeq 2500	PRJEB31023 (TDR), PRJEB25999 (Sciensano)	Jouet et al. (submitted)
Djibouti	109	Culture	2014-2015	Djibouti	WGS	HiSeq 2500	PRJNA393924	Tagliani et al. 2017
Djibouti	109	Sputum	2014-2015	Djibouti	Deeplex Myc-TB	MiniSeq	PRJNA633444	Jouet et al. (submitted)
DRC	1494	Sputum	2016-2017	Democratic Republic of Congo	Deeplex Myc-TB	NextSeq	PRJNA643157 & PRJNA643242	Kaswa Kayomo et al. (2020)
NTM	370	Culture	Multiple	Multiple	Deeplex Myc-TB	MiSeq	PRJNA633380	Jouet et al. (submitted)
LimitOfDetection	80	Culture	Multiple	Multiple	Deeplex Myc-TB	MiSeq	PRJNA633106	Jouet et al. (submitted)
CRyPTIC Consortium and the 100,000 Genomes, Allix-Béguec C, Arandjelovic I, Bi L, Beckert P, Bonnet M, Bradley P, Cabibbe AM, Cancino-Muñoz I, Caulfield MJ, Chaiprasert A, Cirillo DM, Clifton DA, Comas I, Crook DW, De Filippo MR, de Neeling H, Diel R, Drobniewski FA, Faksri K, Farhat MR, Fleming J, Fowler P, Fowler TA, Gao Q, Gardy J, Gascoyne-Binzi D, Gibertoni-Cruz AL, Gil-Brusola A, Golubchik …
Kaswa KM, Nkake Mbula V, Aloni M, André E, Rigouts L, Boutachkourt F, de Jong BC, Nkiere NM, Dean AS. Targeted next-generation sequencing of sputum for diagnosis of drug-resistant TB: results of a national survey in Democratic Republic of the Congo. Sci Rep 10, 10786 (2020).
Tagliani E, Hassan MO, Waberi Y, De Filippo MR, Falzon D, Dean A, Zignol M, Supply P, Abdoulkader MA, Hassangue H, Cirillo DM. 2017. Culture and Next-generation sequencing-based drug susceptibility testing unveil high levels of drug-resistant-TB in Djibouti: Results from the first national survey. Sci Rep 7:1–9.
Vincent V, Rigouts L, Nduwamahoro E, Holmes B, Cunningham J, Guillerm M, Nathanson CM, Moussy F, De Jong B, Portaels F, Ramsay A. 2012. The TDR Tuberculosis Strain Bank: A resource for basic science, tool development and diagnostic services. Int J Tuberc Lung Dis 16:24–31.
Walker TM, Kohl TA, Omar S V., Hedge J, Del Ojo Elias C, Bradley P, Iqbal Z, Feuerriegel S, Niehaus KE, Wilson DJ, Clifton DA, Kapatai G, Ip CLC, Bowden R, Drobniewski FA, Allix-Béguec C, Gaudin C, Parkhill J, Diel R, Supply P, Crook DW, Smith EG, Walker AS, Ismail N, Niemann S, Peto TEA, Davies J, Crichton C, Acharya M, Madrid-Marquez L, Eyre D, Wyllie D, Golubchik T, Munang M. 2015. Whole-genom…

## Sheet: TableS2
Table S2. Identification of non-tuberculosis mycobacteria both by hsp65, rrl and/or rrs sequencing (Deeplex Myc-TB) and rpoB, 16S rDNA sequencing and phenotypic profiling (Institute of Tropical Medicine, ITM).
The ID Code compares both identification results, as follows:
FM-A: match at (subs-)species level (incl. synonymous (sub)species according to Tortoli et al. 2019); FM-B: match at (sub-)species level with clonal mix identified by Deeplex; FM-C: Match at complex level;
M-D: Match at complex level, sublevel provided by Deeplex; M-E: Match at complex level, sublevel provided by the ITM; M-F: Match at complex level, different subspecies;
PM: Partial match, mixed species identified by Deeplex; NIDx: No identification by Deeplex; NM: No match, different species; NIREF: No identification beyond genus level by the ITM.
	ITM				Deeplex Myc-TB (hsp65, rrl, rrs)
Sample	16S	rpoB	Phenotypic tests	Identification	Identification	% ID	ID Code	Strain status
2000-00568	Mycobacterium avium complex	-	-	Mycobacterium avium complex	Mycobacterium avium complex	100.0	FM-C	several collections (incl. BCCM/ITM)
2000-00945	-	-	-	Mycobacterium ulcerans	Mycobacterium ulcerans	100.0	FM-A	BCCM/ITM public collection
2000-01020	Mycobacterium marinum/ulcerans	-	photochromogenic	Mycobacterium marinum	Mycobacterium marinum M	100.0	FM-A	BCCM/ITM public collection
2000-01021	Mycobacterium marinum/ulcerans	-	photochromogenic	Mycobacterium marinum	Mycobacterium marinum M	100.0	FM-A	BCCM/ITM public collection
2000-01022	Mycobacterium marinum/ulcerans	-	photochromogenic	Mycobacterium marinum	Mycobacterium marinum M	100.0	FM-A	BCCM/ITM public collection
2000-01023	Mycobacterium marinum/ulcerans	-	photochromogenic	Mycobacterium marinum	Mycobacterium marinum M	100.0	FM-A	BCCM/ITM public collection
2000-01024	Mycobacterium marinum/ulcerans	-	photochromogenic	Mycobacterium marinum	Mycobacterium marinum M	100.0	FM-A	BCCM/ITM public collection
2000-01026	Mycobacterium marinum/ulcerans	-	photochromogenic	Mycobacterium marinum	Mycobacterium marinum	100.0	FM-A	BCCM/ITM public collection
2000-01028	Mycobacterium marinum/ulcerans	-	photochromogenic	Mycobacterium marinum	Mycobacterium marinum M	100.0	FM-A	BCCM/ITM public collection
2001-00086	Mycobacterium peregrinum/septicum	closest match Mycobacterium peregrinum	3-day arylsulphatase +	Mycobacterium sp	No identification	-	NIREF	BCCM/ITM public collection
2001-00935	Mycobacterium marinum/ulcerans	-	photochromogenic	Mycobacterium marinum	Mycobacterium marinum	100.0	FM-A	BCCM/ITM public collection
2001-02240	Mycobacterium marinum/ulcerans	-	photochromogenic	Mycobacterium marinum	Mycobacterium marinum M	100.0	FM-A	BCCM/ITM public collection
2001-02562	Mycobacterium marinum/ulcerans	-	photochromogenic	Mycobacterium marinum	Mycobacterium marinum M	100.0	FM-A	BCCM/ITM public collection
2002-00308	Mycobacterium marinum/ulcerans	-	photochromogenic	Mycobacterium marinum	Mycobacterium marinum M	100.0	FM-A	BCCM/ITM public collection
2002-00716	Mycobacterium marinum/ulcerans	-	photochromogenic	Mycobacterium marinum	Mycobacterium marinum M	100.0	FM-A	BCCM/ITM public collection
2002-00874	Mycobacterium fortuitum	Mycobacterium porcinum	-	Mycobacterium porcinum	Mycobacterium shottsii : 94.0 / Mycobacterium marinum M : 6.0	100.0 / 100.0	NM	several collections (incl. BCCM/ITM)
2002-02511	Mycobacterium marinum/ulcerans	-	photochromogenic	Mycobacterium marinum	Mycobacterium marinum M	100.0	FM-A	BCCM/ITM public collection
2003-01816	Mycobacterium fortuitum	Mycobacterium fortuitum	-	Mycobacterium fortuitum subsp fortuitum	Mycobacterium fortuitum subsp acetamidolyticum or fortuitum	100.0	FM-A	BCCM/ITM public collection
2003-02891	Mycobacterium avium complex	Mycobacterium avium subsp avium	-	Mycobacterium avium subsp avium	Mycobacterium avium complex	100.0	M-E	BCCM/ITM public collection
2004-00233	Mycobacterium marinum	Mycobacterium pseudoshottsii/ulcerans	-	mycolactone producing Mycobacterium marinum	Mycobacterium pseudoshottsii	100.0	M-F	ITM routine collection
2004-00234	Mycobacterium marinum/ulcerans	-	photo chromogenic	Mycobacterium marinum	Mycobacterium marinum M	99.5	FM-A	BCCM/ITM public collection
2004-00353	Mycobacteriumsp	closest match Mycobacterium virginiense	non chromogenic	Mycobacterium sp	No identification	-	NIREF	BCCM/ITM public collection
2004-00362	Mycobacterium peregrinum/septicum	Mycobacterium peregrinum	3-day arylsulphatase +	Mycobacterium peregrinum	No identification	-	NIDx	BCCM/ITM public collection
2004-00411	Mycobacterium flavescens/novocastrense	Mycobacterium novocastrense	-	Mycobacterium novocastrense	Mycobacterium novocastrense	99	FM-A	BCCM/ITM public collection
2004-00538	-	closest match Mycobacterium terrae	-	Mycobacterium terrae complex	No identification	-	NIDx	BCCM/ITM public collection
2004-01436	Mycobacterium parascrofulaceum	Mycobacterium parascrofulaceum	-	Mycobacterium parascrofulaceum	Mycobacterium parascrofulaceum	100.0	FM-A	BCCM/ITM public collection
2004-01990	Mycobacterium shottsii	Mycobacterium marinum	-	Mycobacterium shottsii	Mycobacterium shottsii	100.0	FM-A	Type strain
2004-02873	Mycobacterium parascrofulaceum	Mycobacterium yongonense	-	Mycobacterium yongonense	Mycobacterium parascrofulaceum	100.0	NM	BCCM/ITM public collection
2004-03050	Mycobacterium liflandii	Mycobacterium ulcerans/liflandii/pseudoshotsii	-	Mycobacterium liflandii	Mycobacterium pseudoshottsii	100.0	M-F	BCCM/ITM public collection
2005-01105	Mycobacterium intracellulare	-	-	Mycobacterium intracellulare complex	Mycobacterium yongonense	100.0	M-D	BCCM/ITM public collection
2005-01106	Mycobacterium sp	closest match Mycobacterium monacense	-	Mycobacterium sp	Mycobacterium palustre or Mycobacterium agri	94	NIREF	BCCM/ITM public collection
2005-01460	Mycobacterium peregrinum/septicum	Mycobacterium septicum	3-day arylsulphatase -	Mycobacterium septicum	No identification	-	NIDx	BCCM/ITM public collection
2005-02264	Mycobacterium fortuitum	-	-	Mycobacterium fortuitum complex	Mycobacterium fortuitum subsp acetamidolyticum or fortuitum	100.0	M-D	BCCM/ITM public collection
2005-02751	Mycobacterium frederiksbergense	-	-	Mycobacterium frederiksbergense	Mycobacterium neoaurum	97.8	NM	BCCM/ITM public collection
2005-02756	Mycobacterium marinum/ulcerans	-	photochromogenic	Mycobacterium marinum	Mycobacterium marinum M	100.0	FM-A	BCCM/ITM public collection
2005-02847	Mycobacterium fortuitum	closest match Mycobacterium septicum	-	Mycobacterium fortuitum complex	No identification	-	NIDx	BCCM/ITM public collection
2006-00141	Mycobacterium duvalii	-	-	Mycobacterium duvalii	Mycobacterium duvalii	98.0	FM-A	BCCM/ITM public collection
2006-00265	Mycobacterium mucogenicum	closest match Mycobacterium mucogenicum	-	Mycobacterium mucogenicum	Mycobacterium phocaicum : 82.6 / Mycobacterium phocaicum : 17.4	99.2 / 99.5	NM	BCCM/ITM public collection
2006-00363	Mycobacterium sp	closest match Mycobacterium thermoresistibile	-	Mycobacterium sp	Mycobacterium psychrotolerans	93.4	NIREF	BCCM/ITM public collection
2006-01335	Mycobacterium fortuitum	Mycobacterium fortuitum subsp fortuitum	-	Mycobacterium fortuitum subsp fortuitum	Mycobacterium fortuitum subsp acetamidolyticum or fortuitum	100.0	FM-A	BCCM/ITM public collection
2006-01630	Mycobacterium sp	closest match Mycobacterium rutilum	-	Mycobacterium sp	Mycobacterium novocastrense or Mycobacterium flavescens or Mycobacterium agri	95.7	NIREF	BCCM/ITM public collection
2006-01631	Mycobacterium sp	closest match Mycobacterium sp WCM 7299	-	Mycobacterium sp	Mycobacterium pulveris	94.5	NIREF	BCCM/ITM public collection
2006-01632	Mycobacterium sp	closest match Mycobacterium novocastrense	-	Mycobacterium sp	Mycobacterium novocastrense	96.5	NIREF	BCCM/ITM public collection
2006-03530	Mycobacterium bouchedurhonense/colombiense/intracellulare	Mycobacterium colombiense	-	Mycobacterium colombiense	Mycobacterium colombiense	99.7	FM-A	BCCM/ITM public collection
2006-03844	Mycobacterium marinum/ulcerans	Mycobacterium pseudoshottsii	photochromogenic	Mycobacterium pseudoshotsii	Mycobacterium pseudoshottsii	100.0	FM-A	BCCM/ITM public collection
2006-03846	-	-	-	Mycobacterium ulcerans	Mycobacterium ulcerans	100.0	FM-A	BCCM/ITM public collection
2006-04030	Mycobacterium interjectum	-	-	Mycobacterium interjectum	Mycobacterium interjectum	100.0	FM-A	BCCM/ITM public collection
2006-04117	Mycobacterium marinum/ulcerans	-	photochromogenic	Mycobacterium marinum	Mycobacterium pseudoshottsii	100.0	M-F	BCCM/ITM public collection
2006-04118	Mycobacterium marinum/ulcerans	-	photochromogenic	Mycobacterium marinum	Mycobacterium pseudoshottsii	100.0	M-F	BCCM/ITM public collection
2006-04209	Mycobacterium palustre	-	-	Mycobacterium palustre	Mycobacterium palustre	100.0	FM-A	BCCM/ITM public collection
2007-00145	Mycobacterium chelonae complex	Mycobacterium abscessus subsp abscessus	-	Mycobacterium abscessus subsp abscessus	Mycobacterium abscessus subsp abscessus	100.0	FM-A	BCCM/ITM public collection
2007-00247	Mycobacterium celatum like	-	-	Mycobacterium sp	Mycobacterium branderi	98.5	NIREF	ITM routine collection
2007-00290	Mycobacterium marinum/ulcerans	Mycobacterium ulcerans/liflandii/marinum	-	Mycobacterium ulcerans	Mycobacterium ulcerans	99.3	FM-A	BCCM/ITM public collection
2007-01649	Mycobacterium alsense	-	-	Mycobacterium alsense	Mycobacterium parmense	97.5	NM	BCCM/ITM public collection
2007-02501	closest match Mycobacterium fragae	closest match Mycobacterium celatum	-	Mycobacterium sp	Mycobacterium branderi : 83.3 / Mycobacterium branderi : 16.7	98.5 / 98.2	NIREF	BCCM/ITM public collection
2008-00416	Mycobacterium chelonae complex	Mycobacterium chelonae subsp chelonae	-	Mycobacterium chelonae subsp chelonae	Mycobacterium chelonae	rrs/rrl	FM-A	BCCM/ITM public collection
2008-00516	Mycobacterium saskatchewanense	Mycobacterium saskatchewanense	-	Mycobacterium saskatchewanense	Mycobacterium saskatchewanense	99.5	FM-A	BCCM/ITM public collection
2008-01344	Mycobacterium angelicum/szulgai	closest match Mycobacterium szulgai (DSM 44166)	-	Mycobacterium sp	Mycobacterium avium complex	96.5	NIREF	BCCM/ITM public collection
2008-01651	Mycobacterium sp	closest match Mycobacterium mucogenicum	-	Mycobacterium sp	Mycobacterium mucogenicum	99.2	NIREF	BCCM/ITM public collection
2008-02273	Mycobacterium fortuitum	Mycobacterium fortuitum subsp fortuitum	-	Mycobacterium fortuitum subsp fortuitum	Mycobacterium fortuitum subsp acetamidolyticum or fortuitum	100.0	FM-A	BCCM/ITM public collection
2008-02364	Mycobacterium alvei	closest match Mycobacterium peregrinum (CIP105382)	-	Mycobacterium sp	Mycobacterium setense	99.2	NIREF	BCCM/ITM public collection
2008-02631	Mycobacterium peregrinum/septicum	Mycobacterium peregrinum	3-day arylsulphatase +	Mycobacterium peregrinum	No identification	-	NIDx	BCCM/ITM public collection
2008-03429	Mycobacterium peregrinum/septicum	Mycobacterium peregrinum	3-days arylsulphatase +	Mycobacterium peregrinum	Mycobacterium fortuitum subsp acetamidolyticum or fortuitum	100.0	NM	BCCM/ITM public collection
2008-03720	-	Mycobacterium pseudoshottsii	-	Mycobacterium ulcerans	Mycobacterium ulcerans	100.0	FM-A	BCCM/ITM public collection
2009-01066	Mycobacterium fortuitum	-	-	Mycobacterium fortuitum complex	Mycobacterium triviale	99.7	NM	ITM routine collection
2009-01119	Mycobacterium sp	closest match with Mycobacterium kyorinense	-	Mycobacterium sp	Mycobacterium branderi : 60.0 / Mycobacterium branderi : 40.0	91.7 / 92.0	NIREF	BCCM/ITM public collection
2009-01882	Mycobacterium peregrinum/septicum	Mycobacterium septicum	3-day arylsulphatase +	Mycobacterium septicum	No identification	-	NIDx	BCCM/ITM public collection
2009-02078	Mycobacterium marinum/ulcerans	Mycobacterium ulcerans/liflandii/marinum	nonchromogenic	Mycobacterium ulcerans	Mycobacterium pseudoshottsii	99.7	M-F	BCCM/ITM public collection
2010-02053	Mycobacterium lentiflavum	-	urease -	Mycobacterium lentiflavum	Mycobacterium palustre	98.8	NM	BCCM/ITM public collection
2010-02107	Mycobacterium simiae	-	-	Mycobacterium simiae	Mycobacterium simiae	99.8	FM-A	BCCM/ITM public collection
2010-02586	Mycobacterium intracellulare/chimaera	-	-	Mycobacterium intracellulare complex	Mycobacterium chimaera	99.8	M-D	BCCM/ITM public collection
2010-02832	Mycobacterium genavense	-	-	Mycobacterium genavense	Mycobacterium genavense	100.0	FM-A	BCCM/ITM public collection
2010-02833	Mycobacterium genavense	-	-	Mycobacterium genavense	Mycobacterium genavense	100.0	FM-A	BCCM/ITM public collection
2010-02834	Mycobacterium genavense	-	-	Mycobacterium genavense	Mycobacterium genavense	100.0	FM-A	BCCM/ITM public collection
2011-01309	Mycobacterium genavense	-	-	Mycobacterium genavense	Mycobacterium genavense	100.0	FM-A	BCCM/ITM public collection
2011-01319	Mycobacterium sp	closest match Mycobacterium kyorinense	-	Mycobacterium sp	Mycobacterium branderi	99	NIREF	BCCM/ITM public collection
2011-01647	Mycobacterium sherrisii	Mycobacterium sherrisii	-	Mycobacterium sherrisii	No identification	-	NIDx	BCCM/ITM public collection
2011-01649	Mycobacterium kansasii/gastri	-	photo chromogenic	Mycobacterium kansasii	Mycobacterium kansasii	rrs/rrl	FM-A	BCCM/ITM public collection
2011-02493	Mycobacterium genavense	-	-	Mycobacterium genavense	Mycobacterium genavense	100.0	FM-A	BCCM/ITM public collection
2012-00582	Mycobacterium marsseillense	Mycobacterium chimaera	-	Mycobacterium chimaera	Mycobacterium chimaera	100.0	FM-A	BCCM/ITM public collection
2012-00584	Mycobacterium intracellulare/chimaera	-	-	Mycobacterium intracellulare complex	Mycobacterium chimaera	99.8	M-D	BCCM/ITM public collection
2012-00988	Mycobacterium intracellulare	Mycobacterium chimaera	-	Mycobacterium chimaera	Mycobacterium yongonense	99.8	M-F	BCCM/ITM public collection
2012-01500	Mycobacterium marseillense	Mycobacterium yongonense	-	Mycobacterium yongonense	Mycobacterium yongonense	100.0	FM-A	BCCM/ITM public collection
2012-01516	Mycobacterium asiaticum	-	-	Mycobacterium asiaticum	Mycobacterium asiaticum	97.3	FM-A	BCCM/ITM public collection
2012-01582	Mycobacterium arupense	Mycobacterium arupense	-	Mycobacterium arupense	No identification	-	NIDx	BCCM/ITM public collection
2012-01790	Mycobacterium marseillense	closest match Mycobacterium intrachimaera	-	Mycobacterium sp	Mycobacterium timonense	99.5	NIREF	BCCM/ITM public collection
2013-00005	Mycobacterium intracellulare/chimaera	Mycobacterium chimaera	-	Mycobacterium chimaera	Mycobacterium yongonense	99.8	M-F	BCCM/ITM public collection
2013-00103	Mycobacterium novocastrense	-	-	Mycobacterium novocastrense	Mycobacterium novocastrense	99.0	FM-A	BCCM/ITM public collection
2013-00431	Mycobacterium sherrisii	-	-	Mycobacterium sherrisii	Mycobacterium sherrisii	94.9	FM-A	BCCM/ITM public collection
2013-00444	Mycobacterium chimaera	-	-	Mycobacterium intracellulare complex	Mycobacterium yongonense	99.8	M-D	BCCM/ITM public collection
2013-00446	Mycobacterium asiaticum	-	-	Mycobacterium asiaticum	Mycobacterium asiaticum : 93.7 / Mycobacterium asiaticum : 6.3	96.8 / 96.8	FM-B	BCCM/ITM public collection
2013-00545	-	-	-	Mycobacterium intracellulare complex	Mycobacterium intracellulare	99.8	M-D	BCCM/ITM public collection
2013-00740	Mycobacterium interjectum	-	-	Mycobacterium interjectum	Mycobacterium nebraskense or Mycobacterium triplex or Mycobacterium genavense	97.2	NM	BCCM/ITM public collection
2013-00965	Mycobacterium marseillense	Mycobacterium chimaera	-	Mycobacterium chimaera	Mycobacterium chimaera	100.0	FM-A	BCCM/ITM public collection
2013-02457	Mycobacterium palustre	-	-	Mycobacterium palustre	Mycobacterium palustre	98.5	FM-A	BCCM/ITM public collection
2013-02829	Mycobacterium yogonense/marseillense/intracellulare	-	-	Mycobacterium intracellulare complex	Mycobacterium intracellulare	99.8	M-D	BCCM/ITM public collection
1994-00056	Mycobacterium marinum/ulcerans	-	photochromogenic	Mycobacterium marinum	Mycobacterium marinum M	100.0	FM-A	BCCM/ITM public collection
1994-00332	Mycobacterium chelonae complex	closest match Mycobacterium saopaulense	-	Mycobacterium chelonae complex	No identification	-	NIDx	BCCM/ITM public collection
1994-00717	Mycobacterium chelonae complex	Mycobacterium chelonae subsp chelonae	-	Mycobacterium chelonae subsp chelonae	Mycobacterium chelonae	99.5	FM-A	BCCM/ITM public collection
1994-00973	Mycobacterium chelonae complex	Mycobacterium chelonae subsp chelonae	-	Mycobacterium chelonae complex	No identification	-	NIDx	BCCM/ITM public collection
1994-01327	-	-	-	Mycobacterium ulcerans	Mycobacterium ulcerans	100.0	FM-A	BCCM/ITM public collection
1994-01331	-	-	-	Mycobacterium ulcerans	Mycobacterium avium complex	100.0	NM	BCCM/ITM public collection
1994-01332	Mycobacterium chelonae complex	Mycobacterium chelonae subsp chelonae	-	Mycobacterium chelonae subsp chelonae	Mycobacterium chelonae	rrs/rrl	FM-A	BCCM/ITM public collection
1994-01342	Mycobacterium chelonae complex	Mycobacterium chelonae subsp chelonae	-	Mycobacterium chelonae subsp chelonae	No identification	-	NIDx	BCCM/ITM public collection
1995-00027	Mycobacterium kansasii/gastri	-	photo chromogenic	Mycobacterium kansasii	Mycobacterium kansasii	rrs/rrl	FM-A	BCCM/ITM public collection
1995-00066	Mycobacterium chelonae complex	Mycobacterium chelonae subsp chelonae	-	Mycobacterium chelonae subsp chelonae	Mycobacterium chelonae	97.8	FM-A	BCCM/ITM public collection
1995-00335	Mycobacterium kansasii/gastri	-	photo chromogenic	Mycobacterium kansasii	Mycobacterium kansasii	rrs/rrl	FM-A	BCCM/ITM public collection
1995-00368	Mycobacterium triviale	-	-	Mycobacterium triviale	Mycobacterium triviale	99.7	FM-A	BCCM/ITM public collection
1995-00543	Mycobacterium kansasii/gastri	-	photo chromogenic	Mycobacterium kansasii	Mycobacterium kansasii	rrs/rrl	FM-A	BCCM/ITM public collection
1995-01193	Mycobacterium kansasii/gastri	-	photo chromogenic	Mycobacterium kansasii	Mycobacterium kansasii	rrs/rrl	FM-A	BCCM/ITM public collection
1995-01204	Mycobacterium sp	Mycobacterium arupense	Mycobacterium phlei	Mycobacterium arupense	No identification	-	NIDx	BCCM/ITM public collection
1996-00032	Mycobacterium kansasii/gastri	-	photo chromogenic	Mycobacterium kansasii	Mycobacterium kansasii	rrs/rrl	FM-A	BCCM/ITM public collection
1996-00117	Mycobacterium intermedium	-	-	Mycobacterium intermedium	Mycobacterium intermedium	100.0	FM-A	BCCM/ITM public collection
1996-00234	Mycobacterium avium complex	Mycobacterium avium subsp avium	-	Mycobacterium avium subsp avium	Mycobacterium avium complex	100.0	M-E	BCCM/ITM public collection
1996-00236	Mycobacterium avium complex	-	-	Mycobacterium avium subsp avium	Mycobacterium avium complex	100.0	M-E	BCCM/ITM public collection
1996-00245	Mycobacterium avium complex	-	-	Mycobacterium avium subsp avium	Mycobacterium avium complex	99.8	M-E	BCCM/ITM public collection
1996-00249	Mycobacterium avium complex	Mycobacterium avium subsp hominissuis	-	Mycobacterium avium subsp hominissuis	Mycobacterium avium complex	100.0	M-E	BCCM/ITM public collection
1996-00250	Mycobacterium avium complex	-	-	Mycobacterium avium subsp hominissuis	Mycobacterium avium complex	100.0	M-E	BCCM/ITM public collection
1996-00254	Mycobacterium avium complex	Mycobacterium avium subsp hominissuis	-	Mycobacterium avium subsp hominissuis	Mycobacterium avium complex	100.0	M-E	BCCM/ITM public collection
1996-00255	Mycobacterium avium complex	-	-	Mycobacterium avium subsp hominissuis	Mycobacterium avium complex	100.0	M-E	BCCM/ITM public collection
1996-00261	Mycobacterium avium complex	Mycobacterium avium subsp avium	-	Mycobacterium avium subsp avium	Mycobacterium avium complex	100.0	M-E	BCCM/ITM public collection
1996-00284	Mycobacterium avium complex	Mycobacterium avium subsp avium	-	Mycobacterium avium subsp avium	Mycobacterium avium complex	100.0	M-E	BCCM/ITM public collection
1996-00289	Mycobacterium avium complex	Mycobacterium avium subsp avium	-	Mycobacterium avium subsp avium	Mycobacterium avium complex	100.0	M-E	BCCM/ITM public collection
1996-00292	Mycobacterium avium complex	Mycobacterium avium subsp avium	-	Mycobacterium avium subsp avium	Mycobacterium avium complex	100.0	M-E	BCCM/ITM public collection
1996-00293	Mycobacterium avium complex	-	-	Mycobacterium avium subsp avium	Mycobacterium avium complex	100.0	M-E	BCCM/ITM public collection
1996-00295	Mycobacterium avium complex	Mycobacterium avium subsp avium	-	Mycobacterium avium subsp avium	Mycobacterium avium complex	100.0	M-E	BCCM/ITM public collection
1996-00297	Mycobacterium avium complex	Mycobacterium avium subsp avium	-	Mycobacterium avium subsp avium	Mycobacterium avium complex	100.0	M-E	BCCM/ITM public collection
1996-00302	Mycobacterium avium complex	Mycobacterium avium subsp avium	-	Mycobacterium avium subsp avium	Mycobacterium avium complex	100.0 / 99.8	M-E	BCCM/ITM public collection
1996-00306	Mycobacterium avium complex	Mycobacterium avium subsp hominissuis	-	Mycobacterium avium subsp hominissuis	Mycobacterium avium complex	100.0	M-E	BCCM/ITM public collection
1996-00307	Mycobacterium avium complex	Mycobacterium avium subsp avium	-	Mycobacterium avium subsp avium	Mycobacterium avium complex	100.0	M-E	BCCM/ITM public collection
1996-00308	Mycobacterium avium complex	-	-	Mycobacterium avium subsp avium	Mycobacterium avium complex	100.0	M-E	BCCM/ITM public collection
1996-00344	Mycobacterium avium complex	Mycobacterium avium subsp hominissuis	-	Mycobacterium avium subsp hominissuis	Mycobacterium avium complex	100.0	M-E	BCCM/ITM public collection
1996-00346	Mycobacterium avium complex	Mycobacterium avium subsp avium	-	Mycobacterium avium subsp avium	Mycobacterium avium complex	100.0	M-E	BCCM/ITM public collection
1996-00371	Mycobacterium avium complex	Mycobacterium avium subsp avium	-	Mycobacterium avium subsp avium	Mycobacterium avium complex	100.0	M-E	BCCM/ITM public collection
1996-00372	Mycobacterium avium complex	Mycobacterium avium subsp avium	-	Mycobacterium avium subsp avium	Mycobacterium avium complex	100.0	M-E	BCCM/ITM public collection
1996-00374	Mycobacterium avium complex	Mycobacterium avium subsp hominissuis	-	Mycobacterium avium subsp hominissuis	Mycobacterium avium complex	99.8	M-E	BCCM/ITM public collection
1996-00375	Mycobacterium avium complex	-	-	Mycobacterium avium subsp avium	Mycobacterium avium complex	100.0	M-E	BCCM/ITM public collection
1996-00376	Mycobacterium avium complex	-	-	Mycobacterium avium subsp avium	Mycobacterium avium complex	100.0	M-E	BCCM/ITM public collection
1996-00377	Mycobacterium avium	Mycobacterium avium subsp hominisuis	-	Mycobacterium avium subsp hominissuis	No identification	-	NIDx	BCCM/ITM public collection
1996-00381	Mycobacterium avium complex	-	-	Mycobacterium avium subsp avium	Mycobacterium avium complex	100.0	M-E	BCCM/ITM public collection
1996-00383	Mycobacterium avium complex	-	-	Mycobacterium avium subsp avium	Mycobacterium avium complex	100.0	M-E	BCCM/ITM public collection
1996-00396	Mycobacterium intermedium	-	-	Mycobacterium intermedium	Mycobacterium intermedium	100.0	FM-A	BCCM/ITM public collection
1996-00443	Mycobacterium chelonae complex	Mycobacterium chelonae subsp chelonae	-	Mycobacterium chelonae subsp chelonae	Mycobacterium chelonae	99.5	FM-A	BCCM/ITM public collection
1996-00483	Mycobacterium vaccae	-	-	Mycobacterium vaccae	Mycobacterium vaccae	99.2	FM-A	several collections (incl. BCCM/ITM)
1996-00892	Mycobacterium chelonae complex	Mycobacterium chelonae subsp chelonae	-	Mycobacterium chelonae complex	No identification	-	NIDx	BCCM/ITM public collection
1996-01078	Mycobacterium gastri/kansasii	Mycobacterium persicum	-	Mycobacterium persicum	No identification	-	NIDx	BCCM/ITM public collection
1996-01284	Mycobacterium chelonae complex	closest match Mycobacterium saopaulense	-	Mycobacterium chelonae complex	No identification	-	NIDx	BCCM/ITM public collection
1996-01457	Mycobacterium chelonae complex	closest match Mycobacterium chelonae	-	Mycobacterium chelonae complex	No identification	-	NIDx	BCCM/ITM public collection
1997-00462	Mycobacterium peregrinum/septicum	-	-	Mycobacterium peregrinum/septicum	No identification	-	NIDx	Type strain
1997-00966	Mycobacterium triplex	-	-	Mycobacterium triplex	Mycobacterium triplex : 95.0 / Mycobacterium triplex : 5.0	100.0 / 99.7	FM-B	Type strain
1997-01320	Mycobacterium marinum/ulcerans	-	photo chromogenic	Mycobacterium marinum	Mycobacterium marinum M : 93.6 / Mycobacterium marinum M : 6.4	99.5 / 99.7	FM-B	BCCM/ITM public collection
1997-01321	Mycobacterium marinum/ulcerans	-	photochromogenic	Mycobacterium marinum	Mycobacterium marinum M	100.0	FM-A	BCCM/ITM public collection
1998-00852	Mycobacterium marinum/ulcerans	-	photochromogenic	Mycobacterium marinum	Mycobacterium marinum M	100.0	FM-A	BCCM/ITM public collection
1998-01197	Mycobacterium peregrinum/septicum	-	-	Mycobacterium peregrinum/septicum	No identification	-	NIDx	BCCM/ITM public collection
1998-01289	Mycobacterium immunogenum	Mycobacterium immunogenum	-	Mycobacterium immunogenum	No identification	-	NIDx	BCCM/ITM public collection
1998-01428	Mycobacterium heidelbergense	Mycobacterium heidelbergense	-	Mycobacterium heidelbergense	Mycobacterium heidelbergense	100.0	FM-A	BCCM/ITM public collection
1999-00822	Mycobacterium marinum/ulcerans	-	photochromogenic	Mycobacterium marinum	Mycobacterium marinum M	100.0	FM-A	BCCM/ITM public collection
1999-01845	-	-	-	Mycobacterium ulcerans	Mycobacterium ulcerans	100.0	FM-A	BCCM/ITM public collection
1985-00043	Mycobacterium intracellulare	-	-	Mycobacterium avium complex	Mycobacterium avium complex	98.2	FM-C	BCCM/ITM public collection
1985-00212	Mycobacterium gadium	Mycobacterium sp	3&14-day arylsulphatase -	Mycobacterium sp	No identification	-	NIREF	BCCM/ITM public collection
1985-00272	Mycobacterium marinum/ulcerans	-	photochromogenic	Mycobacterium marinum	Mycobacterium marinum	100.0	FM-A	BCCM/ITM public collection
1985-00596	Mycobacterium xenopi	-	-	Mycobacterium xenopi	Mycobacterium xenopi	100.0	FM-A	BCCM/ITM public collection
1985-00615	Mycobacterium marinum/ulcerans	-	photochromogenic	Mycobacterium marinum	Mycobacterium marinum M	100.0	FM-A	BCCM/ITM public collection
1985-00777	Mycobacterium haemophilum	-	-	Mycobacterium haemophilum	Mycobacterium haemophilum	100.0	FM-A	several collections (incl. BCCM/ITM)
1985-00778	Mycobacterium haemophilum	-	-	Mycobacterium haemophilum	Mycobacterium haemophilum	100.0	FM-A	BCCM/ITM public collection
1985-00779	Mycobacterium haemophilum	-	-	Mycobacterium haemophilum	Mycobacterium haemophilum	100.0	FM-A	BCCM/ITM public collection
1986-00899	Mycobacterium kansasii/gastri	-	photochromogenic	Mycobacterium kansasii	Mycobacterium kansasii	rrs/rrl	FM-A	BCCM/ITM public collection
1986-00925	Mycobacterium intracellulare/colombiense	Mycobacterium colombiense	-	Mycobacterium avium complex	Mycobacterium colombiense	99.8	M-F	BCCM/ITM public collection
1986-00926	Mycobacterium intracellulare/colombiense	-	-	Mycobacterium intracellulare complex	Mycobacterium colombiense	99.8	M-D	BCCM/ITM public collection
1986-01016	Mycobacterium gordonae-like	-	-	Mycobacterium gordonae	Mycobacterium gordonae	98.2	FM-A	BCCM/ITM public collection
1986-01329	Mycobacterium avium complex	-	-	Mycobacterium avium complex	Mycobacterium colombiense	100.0	M-F	BCCM/ITM public collection
1986-01331	Mycobacterium colombiense	Mycobacterium colombiense	-	Mycobacterium colombiense	Mycobacterium colombiense	100.0	FM-A	BCCM/ITM public collection
1986-01359	Mycobacterium shimoidei	-	-	Mycobacterium shimoidei	Mycobacterium shimoidei	100.0	FM-A	Type strain
1986-01412	IWGMT 90093	-	-	Mycobacterium sp	Mycobacterium triplex	96.7	NIREF	BCCM/ITM public collection
1987-01548	Mycobacterium marinum/ulcerans	-	photochromogenic	Mycobacterium marinum	Mycobacterium marinum M	100.0	FM-A	BCCM/ITM public collection
1987-01697	Mycobacterium xenopi	-	-	Mycobacterium xenopi	Mycobacterium xenopi	100.0	FM-A	BCCM/ITM public collection
1987-01717	Mycobacterium marinum/ulcerans	-	photochromogenic	Mycobacterium marinum	Mycobacterium marinum M	100.0	FM-A	BCCM/ITM public collection
1987-01726	Mycobacterium marinum/ulcerans	-	photochromogenic	Mycobacterium marinum	Mycobacterium marinum M	100.0	FM-A	BCCM/ITM public collection
1987-01788	Mycobacterium intracellulare/colombiense	-	-	Mycobacterium intracellulare complex	Mycobacterium colombiense	99.8	M-D	BCCM/ITM public collection
1987-01794	Mycobacterium intracellulare/colombiense	-	-	Mycobacterium intracellulare complex	Mycobacterium colombiense	99.8	M-D	BCCM/ITM public collection
1987-01812	Mycobacterium intracellulare/colombiense	-	-	Mycobacterium intracellulare complex	Mycobacterium colombiense	99.8	M-D	BCCM/ITM public collection
1987-01818	Mycobacterium intracellulare/colombiense	-	-	Mycobacterium intracellulare complex	Mycobacterium colombiense	99.8	M-D	BCCM/ITM public collection
1987-01830	Mycobacterium sphagni	-	-	Mycobacterium sphagni	No identification	-	NIDx	several collections (incl. BCCM/ITM)
1987-01831	Mycobacterium sphagni	-	-	Mycobacterium sphagni	No identification	-	NIDx	Type strain
1987-01934	Mycobacterium scrofulaceum	-	-	Mycobacterium scrofulaceum	Mycobacterium scrofulaceum	100.0	FM-A	BCCM/ITM public collection
1987-01949	Mycobacterium kansasii/gastri	-	photochromogenic	Mycobacterium kansasii	Mycobacterium kansasii	rrs/rrl	FM-A	BCCM/ITM public collection
1987-01983	Mycobacterium avium complex	Mycobacterium avium subsp avium	-	Mycobacterium avium subsp avium	Mycobacterium avium complex	100.0	M-E	BCCM/ITM public collection
1987-02069	Mycobacterium intracellulare/colombiense	Mycobacterium colombiense	-	Mycobacterium colombiense	Mycobacterium colombiense	99.8	FM-A	BCCM/ITM public collection
1988-02293	Mycobacterium flavescens/novocastrense	Mycobacterium novocastrense	-	Mycobacterium novocastrense	Mycobacterium novocastrense	98.8	FM-A	BCCM/ITM public collection
1988-02304	Mycobacterium gastri/kansasii	Mycobacterium gastri	-	Mycobacterium gastri	No identification	-	NIDx	BCCM/ITM public collection
1988-02318	Mycobacterium marinum/ulcerans	-	photochromogenic	Mycobacterium marinum	Mycobacterium marinum M	100.0	FM-A	BCCM/ITM public collection
1988-02428	Mycobacterium simiae	-	-	Mycobacterium simiae	Mycobacterium simiae	99	FM-A	BCCM/ITM public collection
1988-02468	Mycobacterium kansasii/gastri Mycobacterium shigaense	Mycobacterium shigaense	scotochromogenic	Mycobacterium shigaense	Mycobacterium kansasii	rrs/rrl	NM	BCCM/ITM public collection
1988-02565	Mycobacterium gordonae	-	-	Mycobacterium gordonae	Mycobacterium gordonae	99	FM-A	BCCM/ITM public collection
1988-02617	Mycobacterium marinum/ulcerans	-	photochromogenic	Mycobacterium marinum	Mycobacterium marinum M	100.0	FM-A	BCCM/ITM public collection
1988-02666	Mycobacterium avium complex	Mycobacterium paratuburculosis	-	Mycobacterium paratuberculosis	Mycobacterium avium complex	100.0	M-E	Type strain
1989-03062	Mycobacterium haemophilum	-	-	Mycobacterium haemophilum	Mycobacterium haemophilum	100.0	FM-A	BCCM/ITM public collection
1989-03063	Mycobacterium haemophilum	-	-	Mycobacterium haemophilum	Mycobacterium haemophilum	100.0	FM-A	BCCM/ITM public collection
1989-04179	Mycobacterium avium complex	-	-	Mycobacterium avium complex	Mycobacterium avium complex	100.0	FM-C	BCCM/ITM public collection
1989-04306	Mycobacterium peregrinum/septicum	-	-	Mycobacterium peregrinum/septicum	No identification	-	NIDx	BCCM/ITM public collection
1989-04429	Mycobacterium avium complex		-	Mycobacterium avium subsp avium	Mycobacterium avium complex	100.0	M-E	several collections (incl. BCCM/ITM)
1990-04484	IWGMT 90143	closest match Mycobacterium simiae	Mycobacterium simiae	Mycobacterium sp	Mycobacterium simiae	97	NIREF	BCCM/ITM public collection
1990-04543	Mycobacterium avium complex	Mycobacterium sp mix	-	Mycobacterium avium complex	Mycobacterium colombiense	99.8	M-F	BCCM/ITM public collection
1990-04821	IWGMT 90143	-	Mycobacterium simiae	Mycobacterium sp	Mycobacterium lentiflavum	97.5	NIREF	BCCM/ITM public collection
1990-04842	IWGMT 90093	-	Mycobacterium malmoense	Mycobacterium sp	Mycobacterium triplex	96.7	NIREF	BCCM/ITM public collection
1990-04975	Mycobacterium avium complex	Mycobacterium abscessus subsp abscessus	-	Mycobacterium abscessus subsp abscessus	Mycobacterium abscessus subsp abscessus	100.0	FM-A	Type strain
1990-04986	Mycobacterium xenopi	-	-	Mycobacterium xenopi	Mycobacterium xenopi	100.0	FM-A	Type strain
1990-04988	Mycobacterium scrofulaceum	-	-	Mycobacterium scrofulaceum	Mycobacterium scrofulaceum	100.0	FM-A	several collections (incl. BCCM/ITM)
1990-04992	Mycobacterium terrae	-	-	Mycobacterium terrae	Mycobacterium terrae	100.0	FM-A	several collections (incl. BCCM/ITM)
1990-05142	Mycobacterium marinum/ulcerans	-	non chromogenic	Mycobacterium ulcerans	Mycobacterium ulcerans	100.0	FM-A	Type strain
1990-05143	Mycobacterium marinum/ulcerans	-	non chromogenic	Mycobacterium ulcerans	Mycobacterium ulcerans	99.8	FM-A	BCCM/ITM public collection
1990-05150	Mycobacterium marinum/ulcerans	-	-	Mycobacterium ulcerans	Mycobacterium ulcerans	100.0	FM-A	BCCM/ITM public collection
1990-05490	Mycobacterium intracellulare	-	-	Mycobacterium intracellulare complex	Mycobacterium timonense or Mycobacterium scrofulaceum or Mycobacterium marseillense	96.5	M-D/NM	BCCM/ITM public collection
1990-05880	Mycobacterium intracellulare	Mycobacterium chimaera	-	Mycobacterium chimaera	Mycobacterium intracellulare	100.0	M-F	BCCM/ITM public collection
1990-05887	Mycobacterium avium complex	-	-	Mycobacterium avium complex	Mycobacterium avium complex	100.0	FM-C	BCCM/ITM public collection
1990-05908	Mycobacterium intracellulare	-	-	Mycobacterium intracellulare complex	Mycobacterium intracellulare	99.8	M-D	BCCM/ITM public collection
1990-05915	Mycobacterium intracellulare	-	-	Mycobacterium intracellulare complex	Mycobacterium intracellulare	99.8	M-D	BCCM/ITM public collection
1990-05920	Mycobacterium intracellulare	Mycobacterium intracellulare	-	Mycobacterium intracellulare subsp intracellulare	Mycobacterium intracellulare	100.0	FM-A	BCCM/ITM public collection
1990-05922	Mycobacterium chimaera	-	-	Mycobacterium intracellulare complex	Mycobacterium chimaera	100.0	M-D	BCCM/ITM public collection
1990-05924	Mycobacterium intracellulare	Mycobacterium chimaera	-	Mycobacterium chimaera	Mycobacterium intracellulare	100.0	M-F	BCCM/ITM public collection
1990-05929	Mycobacterium intracellulare	Mycobacterium chimaera	-	Mycobacterium chimaera	Mycobacterium yongonense	100.0	M-F	BCCM/ITM public collection
1990-05984	Mycobacterium xenopi	-	-	Mycobacterium xenopi	Mycobacterium xenopi	100.0	FM-A	BCCM/ITM public collection
1991-06172	Mycobacterium marinum/ulcerans	-	photochromogenic	Mycobacterium marinum	Mycobacterium marinum M	100.0	FM-A	BCCM/ITM public collection
1991-06175	Mycobacterium marinum/ulcerans	-	photochromogenic	Mycobacterium marinum	Mycobacterium marinum M	100.0	FM-A	BCCM/ITM public collection
1991-06190	Mycobacterium marinum/ulcerans	Mycobacterium marinum	photochromogenic	Mycobacterium marinum	Mycobacterium marinum	100.0	FM-A	BCCM/ITM public collection
1991-06228	Mycobacterium gastri/kansasii	-	photochromogenic	Mycobacterium kansasii	Mycobacterium kansasii	rrs/rrl	FM-A	BCCM/ITM public collection
1991-06230	Mycobacterium kansasii/gastri	-	-	Mycobacterium kansasii	Mycobacterium kansasii	rrs/rrl	FM-A	BCCM/ITM public collection
1991-06231	Mycobacterium kansasii/gastri	-	-	Mycobacterium kansasii	Mycobacterium kansasii	rrs/rrl	FM-A	BCCM/ITM public collection
1991-06232	Mycobacterium kansasii/gastri	-	photochromogenic	Mycobacterium kansasii	Mycobacterium gastri	97.2	NM	BCCM/ITM public collection
1991-06233	Mycobacterium kansasii/gastri	-	photochromogenic	Mycobacterium kansasii	Mycobacterium kansasii	rrs/rrl	FM-A	BCCM/ITM public collection
1991-06235	Mycobacterium kansasii/gastri	-	photochromogenic	Mycobacterium kansasii	Mycobacterium kansasii	rrs/rrl	FM-A	BCCM/ITM public collection
1991-06829	Mycobacterium fallax	-	-	Mycobacterium fallax	No identification	-	NIDx	BCCM/ITM public collection
1991-07069	Mycobacterium triviale	-	-	Mycobacterium triviale	Mycobacterium triviale	99.7	FM-A	BCCM/ITM public collection
1991-07486	-	Mycobacterium avium subsp avium	-	Mycobacterium avium subsp avium	Mycobacterium avium complex	99.8	M-E	BCCM/ITM public collection
1991-07487	Mycobacterium avium complex	-	-	Mycobacterium avium subsp hominissuis	Mycobacterium avium complex	100.0	M-E	BCCM/ITM public collection
1991-07701	Mycobacterium chelonae complex	Mycobacterium chelonae subsp chelonae	-	Mycobacterium chelonae subsp chelonae	Mycobacterium chelonae	91.1	FM-A	BCCM/ITM public collection
1991-07736	Mycobacterium triviale	-	-	Mycobacterium triviale	Mycobacterium triviale	99.7	FM-A	Type strain
1992-08022	Mycobacterium marinum/ulcerans	-	photochromogenic	Mycobacterium marinum	Mycobacterium marinum M	100.0	FM-A	BCCM/ITM public collection
1992-08756	Mycobacterium marinum/ulcerans	-	non chromogenic	Mycobacterium ulcerans	Mycobacterium marinum M or Mycobacterium ulcerans	99.2	M-E	several collections (incl. BCCM/ITM)
1993-09137	Mycobacterium frederiksbergense	-	-	Mycobacterium frederiksbergense	No identification	-	NIDx	BCCM/ITM public collection
1993-09484	Mycobacterium simiae	-	-	Mycobacterium simiae	Mycobacterium simiae	99.2	FM-A	BCCM/ITM public collection
1961-00076	Mycobacterium phlei	-	-	Mycobacterium phlei	Mycobacterium phlei	99.2	FM-A	BCCM/ITM public collection
1961-00140	Mycobacterium marinum/ulcerans	Mycobacterium marinum	photochromogenic	Mycobacterium marinum	Mycobacterium marinum	100.0	FM-A	Type strain
1961-00147	Mycobacterium marinum/ulcerans	Mycobacterium marinum	photochromogenic	Mycobacterium marinum	Mycobacterium marinum	100.0	FM-A	BCCM/ITM public collection
1967-00932	Mycobacterium marinum/ulcerans	-	non chromogenic	Mycobacterium ulcerans	Mycobacterium ulcerans	100.0	FM-A	Type strain
1967-00957	Mycobacterium avium complex	-	Serotype III A	Mycobacterium avium complex	Mycobacterium avium complex	99.8	FM-C	BCCM/ITM public collection
1967-00959	Mycobacterium avium complex	-	Serotype 3B	Mycobacterium avium complex	Mycobacterium avium complex	100.0	FM-C	BCCM/ITM public collection
1967-00965	Mycobacterium avium complex	-	Serotype VI	Mycobacterium avium complex	Mycobacterium avium complex	99.8	FM-C	BCCM/ITM public collection
1967-00971	Mycobacterium intracellulare/marseillense	Mycobacterium marseillense	Type Altman	Mycobacterium marseillense	Mycobacterium marseillense	100.0	FM-A	BCCM/ITM public collection
1967-00993	Mycobacterium diernhoferi	-	-	Mycobacterium diernhoferi	No identification	-	NIDx	Type strain
1967-00995	Mycobacterium fortuitum	Mycobacterium fortuitum subsp fortuitum	-	Mycobacterium fortuitum subsp fortuitum	Mycobacterium fortuitum subsp acetamidolyticum or fortuitum	100.0	FM-A	several collections (incl. BCCM/ITM)
1967-00996	Mycobacterium parafortuitum	-	-	Mycobacterium parafortuitum	No identification	-	NIDx	Type strain
1967-01002	Mycobacterium vaccae	Mycobacterium vaccae	-	Mycobacterium vaccae	No identification	-	NIDx	several collections (incl. BCCM/ITM)
1967-01006	Mycobacterium chelonae complex	Mycobacterium abscessus subsp abscessus	-	Mycobacterium abscessus subsp abscessus	Mycobacterium abscessus subsp bolletii	100.0	M-F	several collections (incl. BCCM/ITM)
1967-01007	Mycobacterium chelonae complex	Mycobacterium abscessus subsp abscessus	-	Mycobacterium abscessus subsp abscessus	Mycobacterium abscessus subsp abscessus	100.0	FM-A	several collections (incl. BCCM/ITM)
1967-01011	Mycobacterium smegmatis	-	-	Mycobacterium smegmatis	Mycobacterium smegmatis : 93.8 / Mycobacterium smegmatis : 6.1	100.0 / 95.5	FM-B	several collections (incl. BCCM/ITM)
1967-01028	Mycobacterium smegmatis	-	-	Mycobacterium smegmatis	Mycobacterium smegmatis	99.5	FM-A	several collections (incl. BCCM/ITM)
1967-01032	Mycobacterium smegmatis	-	-	Mycobacterium smegmatis	Mycobacterium smegmatis : 93.8 / Mycobacterium smegmatis : 5.7	100.0 / 99.2	FM-B	several collections (incl. BCCM/ITM)
1967-01037	Mycobacterium smegmatis	-	-	Mycobacterium smegmatis	Mycobacterium smegmatis	100.0	FM-A	several collections (incl. BCCM/ITM)
1967-01038	Mycobacterium smegmatis	-	-	Mycobacterium smegmatis	Mycobacterium smegmatis	100.0	FM-A	several collections (incl. BCCM/ITM)
1967-01040	Mycobacterium chelonae complex	-	-	Mycobacterium chelonae complex	Mycobacterium abscessus subsp abscessus	100.0	NM	several collections (incl. BCCM/ITM)
1967-01045	Mycobacterium chelonae complex	Mycobacterium abscessus subsp abscessus	-	Mycobacterium abscessus subsp abscessus	Mycobacterium abscessus subsp abscessus	100.0	FM-A	several collections (incl. BCCM/ITM)
1967-01057	Mycobacterium smegmatis	-	-	Mycobacterium smegmatis	Mycobacterium smegmatis	100.0	FM-A	several collections (incl. BCCM/ITM)
1968-01102	Mycobacterium avium-intracellulare	-	-	Mycobacterium avium complex	Mycobacterium avium complex	99	FM-C	BCCM/ITM public collection
1968-01142	Mycobacterium lentiflavum	-	TH en NO3 -	Mycobacterium lentiflavum	Mycobacterium triplex or Mycobacterium lentiflavum	98.5	PM	several collections (incl. BCCM/ITM)
1968-01179	Mycobacterium triviale	-	-	Mycobacterium triviale	Mycobacterium triviale	99.7	FM-A	Type strain
1968-01183	Mycobacterium thermoresistibile	Mycobacterium thermoresistibile	-	Mycobacterium thermoresistibile	Mycobacterium thermoresistibile	99.7	FM-A	Type strain
1968-01196	Mycobacterium paraterrae	Mycobacterium virginiense	-	Mycobacterium virginiense	No identification	-	NIDx	BCCM/ITM public collection
1968-01206	IWGMT 90093	-	-	Mycobacterium sp	Mycobacterium triplex	97.5	NIREF	BCCM/ITM public collection
1969-01521	Mycobacterium chelonae complex	Mycobacterium chelonae subsp chelonae	-	Mycobacterium chelonae subsp chelonae	Mycobacterium chelonae	rrs/rrl	FM-A	BCCM/ITM public collection
1969-01682	-	Mycobacterium nonchromogenicum	-	Mycobacterium nonchromogenicum	Mycobacterium nonchromogenicum : 89.5 / Mycobacterium nonchromogenicum : 10.5	99.0 / 99.0	FM-B	Type strain
1969-01683	Mycobacterium nonchromogenicum	-	-	Mycobacterium nonchromogenicum	No identification	-	NIDx	several collections (incl. BCCM/ITM)
1969-01686	Mycobacterium sinense	-	-	Mycobacterium sinense	No identification	-	NIDx	several collections (incl. BCCM/ITM)
1969-01702	Mycobacterium intracellulare	Mycobacterium intracellulare	-	Mycobacterium intracellulare	Mycobacterium intracellulare	100.0	FM-A	several collections (incl. BCCM/ITM)
1969-01713	Mycobacterium nonchromogenicum	-	-	Mycobacterium nonchromogenicum	Mycobacterium nonchromogenicum	91.8	FM-A	several collections (incl. BCCM/ITM)
1969-01714	Mycobacterium nonchromogenicum	-	-	Mycobacterium nonchromogenicum	Mycobacterium nonchromogenicum : 89.7 / Mycobacterium nonchromogenicum : 10.3	99.0 / 98.7	FM-B	several collections (incl. BCCM/ITM)
1969-01716	Mycobacterium nonchromogenicum	-	-	Mycobacterium nonchromogenicum	Mycobacterium nonchromogenicum : 86.6 / Mycobacterium nonchromogenicum : 13.4	98.5 / 97.7	FM-B	several collections (incl. BCCM/ITM)
1969-01718	Mycobacterium terrae	-	-	Mycobacterium terrae	No identification	-	NIDx	several collections (incl. BCCM/ITM)
1969-01729	Mycobacterium gastri/kansasii	Mycobacterium gastri	non chromogenic	Mycobacterium gastri	No identification	-	NIDx	several collections (incl. BCCM/ITM)
1969-01741	Mycobacterium intracellulare	-	-	Mycobacterium intracellulare complex	Mycobacterium intracellulare	100.0	M-D	several collections (incl. BCCM/ITM)
1969-01748	Mycobacterium noncrhomogenicum	-	-	Mycobacterium nonchromogenicum	No identification	-	NIDx	several collections (incl. BCCM/ITM)
1969-01762	Mycobacterium terrae	-	-	Mycobacterium terrae	No identification	-	NIDx	several collections (incl. BCCM/ITM)
1969-01810	Mycobacterium sp	closest macth Mycobacterium novocastrense	-	Mycobacterium sp	Mycobacterium novocastrense	95.2	NIREF	BCCM/ITM public collection
1970-01967	Mycobacterium chelonae complex	Mycobacterium chelonae subsp chelonae	Mycobacterium borstelense	Mycobacterium chelonae subsp chelonae	Mycobacterium chelonae : 71.4 / Mycobacterium chelonae : 28.6	96.4 / 96.1	FM-B	BCCM/ITM public collection
1970-01978	Mycobacterium chelonae complex	Mycobacterium chelonae subsp chelonae	Mycobacterium borstelense	Mycobacterium chelonae subsp chelonae	Mycobacterium chelonae	rrs/rrl	FM-A	BCCM/ITM public collection
1970-02033	Mycobacterium terrae	closest match Mycobacterium nonchromogenicum	-	Mycobacterium sp	Mycobacterium arupense : 79.4 / Mycobacterium colombiense : 20.6	96.0 / 94.9	NIREF	BCCM/ITM public collection
1970-02041	Mycobacterium chelonae complex	Mycobacterium abscessus subsp abscessus	-	Mycobacterium abscessus subsp abscessus	Mycobacterium abscessus subsp abscessus	100.0	FM-A	BCCM/ITM public collection
1970-02042	Mycobacterium peregrinum/septicum	closest match Mycobacterium peregrinum	-	Mycobacterium sp	No identification	-	NIREF	BCCM/ITM public collection
1970-02150	Mycobacterium fortuitum	Mycobacterium fortuitum	No iron uptake	Mycobacterium fortuitum subsp fortuitum	Mycobacterium fortuitum subsp acetamidolyticum or fortuitum	100.0	FM-A	BCCM/ITM public collection
1970-02172	Mycobacterium fortuitum	Mycobacterium fortuitum	-	Mycobacterium fortuitum subsp fortuitum	Mycobacterium fortuitum subsp acetamidolyticum or fortuitum	100.0	FM-A	BCCM/ITM public collection
1970-02247	Mycobacterium chelonae complex	Mycobacterium abscessus subsp abscessus	-	Mycobacterium abscessus subsp abscessus	Mycobacterium abscessus subsp bolletii	100.0	M-F	BCCM/ITM public collection
1971-02321	Mycobacterium kansasii/gastri	Mycobacterium persicum	photochromogenic	Mycobacterium persicum	No identification	-	NIDx	BCCM/ITM public collection
1971-02373	Mycobacterium aurum	Mycobacterium aurum	-	Mycobacterium aurum	Mycobacterium aurum	99.5	FM-A	Type strain
1970-01946	Mycobacterium virginiense	Mycobacterium virginiense	-	Mycobacterium virginiense	Mycobacterium aurum	99.5	NM	several collections (incl. BCCM/ITM)
1971-02377	Mycobacterium chlorophenolicum	-	-	Mycobacterium chlorophenolicum	No identification	-	NIDx	several collections (incl. BCCM/ITM)
1971-02379	Mycobacterium neoaurum	-	-	Mycobacterium neoaurum	Mycobacterium neoaurum	100.0	FM-A	Type strain
1971-02380	Mycobacterium neoaurum	-	-	Mycobacterium neoaurum	Mycobacterium neoaurum	100.0	FM-A	several collections (incl. BCCM/ITM)
1971-02386	Mycobacterium sp	-	-	Mycobacterium chitae	Mycobacterium chitae	99.5	FM-A	several collections (incl. BCCM/ITM)
1971-02388	Mycobacterium sp	-	-	Mycobacterium chitae	Mycobacterium chitae	96.8	FM-A	several collections (incl. BCCM/ITM)
1971-02391	Mycobacterium chitae	Mycobacterium chitae	-	Mycobacterium chitae	No identification	-	NIDx	several collections (incl. BCCM/ITM)
1971-02392	Mycobacterium parafortuitum	Mycobacterium parafortuitum	-	Mycobacterium parafortuitum	No identification	-	NIDx	Type strain
1971-02394	Mycobacterium sp	closest match Mycobacterium sp FI-13344/smegmatis MKD8	-	Mycobacterium sp	No identification	-	NIREF	several collections (incl. BCCM/ITM)
1971-02418	Mycobacterium diernhoferi	-	-	Mycobacterium diernhoferi	No identification	-	NIDx	several collections (incl. BCCM/ITM)
1971-02616	Mycobacterium intracellulare/colombiense	-	-	Mycobacterium intracellulare complex	Mycobacterium colombiense	99.2	M-D	BCCM/ITM public collection
1971-02631	IWGMT 90093	closest match Mycobacterium paraense	-	Mycobacterium sp	Mycobacterium nebraskense or Mycobacterium triplex	97.3	NIREF	BCCM/ITM public collection
1971-02654	Mycobacterium chelonae complex	Mycobacterium abscessus subsp massiliense	-	Mycobacterium abscessus subsp massiliense	Mycobacterium massiliense	100.0	FM-A	BCCM/ITM public collection
1971-02656	Mycobacterium chelonae complex	Mycobacterium chelonae subsp chelonae	-	Mycobacterium chelonae subsp chelonae	Mycobacterium chelonae	rrs/rrl	FM-A	BCCM/ITM public collection
1971-02658	Mycobacterium peregrinum/septicum	Mycobacterium peregrinum	-	Mycobacterium peregrinum	Mycobacterium chelonae	rrs/rrl	NM	BCCM/ITM public collection
1972-02904	Mycobacterium duvalii	-	-	Mycobacterium duvalii	Mycobacterium duvalii	99.5	FM-A	BCCM/ITM public collection
1973-03259	Mycobacterium simiae	-	-	Mycobacterium simiae	Mycobacterium simiae	100.0	FM-A	BCCM/ITM public collection
1973-03263	Mycobacterium sherrisii	Mycobacterium sherrisii	-	Mycobacterium sherrisii	No identification	-	NIDx	BCCM/ITM public collection
1973-03272	Mycobacterium marinum/ulcerans	-	photochromogenic	Mycobacterium marinum	Mycobacterium marinum M	100.0	FM-A	BCCM/ITM public collection
1973-03300	Mycobacterium rhodesiae	Mycobacterium rhodesiae	-	Mycobacterium rhodesiae	Mycobacterium rhodesiae : 71.5 / Mycobacterium marinum M : 28.2	100.0 / 100.0	PM	Type strain
1973-03302	Mycobacterium rhodesiae	Mycobacterium rhodesiae	-	Mycobacterium rhodesiae	Mycobacterium rhodesiae	100.0	FM-A	BCCM/ITM public collection
1973-03303	Mycobacterium szulgai/angelicum	-	scotochromogenic	Mycobacterium szulgai	Mycobacterium szulgai	100.0	FM-A	several collections (incl. BCCM/ITM)
1973-03304	Mycobacterium szulgai/angelicum	-	-	Mycobacterium szulgai	Mycobacterium szulgai	100.0	FM-A	Type strain
1974-04218	Mycobacterium avium complex	-	-	Mycobacterium avium complex	Mycobacterium avium complex	100.0	FM-C	BCCM/ITM public collection
1975-04234	Mycobacterium avium complex	-	-	Mycobacterium avium complex	Mycobacterium avium complex	100.0	FM-C	BCCM/ITM public collection
1975-04250	Mycobacterium avium complex	-	-	Mycobacterium avium complex	Mycobacterium avium complex	100.0	FM-C	BCCM/ITM public collection
1975-04251	Mycobacterium avium complex	Mycobacterium avium subsp avium	-	Mycobacterium avium subsp avium	Mycobacterium avium complex	100.0	M-E	BCCM/ITM public collection
1975-05380	Mycobacterium avium complex	Mycobacterium avium subsp avium	-	Mycobacterium avium subsp avium	Mycobacterium avium complex	100.0	M-E	BCCM/ITM public collection
1975-05422	Mycobacterium senegalense	Mycobacterium senegalense	-	Mycobacterium senegalense	Mycobacterium senegalense : 90.1 / Mycobacterium senegalense : 9.9	100.0 / 99.2	FM-B	Type strain
1975-05427	Mycobacterium avium complex	-	-	Mycobacterium avium complex	Mycobacterium avium complex	100.0	FM-C	BCCM/ITM public collection
1975-05430	Mycobacterium avium complex	-	-	Mycobacterium avium complex	Mycobacterium avium complex	100.0 / 99.5	FM-C	BCCM/ITM public collection
1975-05451	Mycobacterium avium complex	-	-	Mycobacterium avium complex	Mycobacterium avium complex	100.0	FM-C	BCCM/ITM public collection
1976-05766	Mycobacterium hiberniae	-	-	Mycobacterium hiberniae	Mycobacterium hiberniae	100.0	FM-A	BCCM/ITM public collection
1976-05768	Mycobacterium engbaeckii	Mycobacterium engbaekii	-	Mycobacterium engbaekii	Mycobacterium nonchromogenicum or Mycobacterium arupense : 60.0 / Mycobacterium nonchromogenicum or Mycobacterium arupense : 40.0	93.4 / 93.1	M-E	BCCM/ITM public collection
1976-05791	Mycobacterium sp	-	-	Mycobacterium sp	Mycobacterium terrae or Mycobacterium kumamotonense	96.0	NIREF	BCCM/ITM public collection
1976-05805	Mycobacterium arupense	Mycobacterium arupense	-	Mycobacterium arupense	Mycobacterium arupense : 71.1 / Mycobacterium massiliense or Mycobacterium abscessus subsp abscessus or Mycobacterium avium complex : 28.5	97.5 / 94.0	PM	BCCM/ITM public collection
1977-06174	Mycobacterium avium complex	-	-	Mycobacterium avium complex	Mycobacterium avium complex	100.0	FM-C	BCCM/ITM public collection
1978-06993	Mycobacterium aurum	-	-	Mycobacterium aurum	Mycobacterium aurum : 90.7 / Mycobacterium aurum : 9.3	99.5 / 99.2	FM-B	Type strain
1978-06994	Mycobacterium chitae	Mycobacterium chitae/confluentis	-	Mycobacterium chitae	Mycobacterium chitae	99.5	FM-A	Type strain
1978-06995	Mycobacterium gilvum	Mycobacterium gilvum	Mycobacterium gadium	Mycobacterium gilvum	No identification	-	NIDx	several collections (incl. BCCM/ITM)
1978-06997	Mycobacterium intracellulare	-	-	Mycobacterium intracellulare complex	Mycobacterium intracellulare	100.0	M-D	Type strain
1978-06999	Mycobacterium parafortuitum	-	-	Mycobacterium parafortuitum	Mycobacterium parmense or Mycobacterium bouchedurhonense or Mycobacterium avium complex	95.8	NM	Type strain
1978-07001	Mycobacterium thermoresistibile	Mycobacterium thermoresistibile	-	Mycobacterium thermoresistibile	Mycobacterium thermoresistibile : 90.5 / Mycobacterium thermoresistibile : 8.7	99.8 / 96.2	FM-B	Type strain
1978-07003	Mycobacterium xenopi	-	-	Mycobacterium xenopi	Mycobacterium xenopi	100.0	FM-A	Type strain
1980-07753	Mycobacterium malmoense	-	-	Mycobacterium malmoense	Mycobacterium malmoense	100.0	FM-A	BCCM/ITM public collection
1980-07754	Mycobacterium malmoense	Mycobacterium malmoense	-	Mycobacterium malmoense	Mycobacterium malmoense	99.3	FM-A	BCCM/ITM public collection
1980-07939	Mycobacterium avium complex	-	-	Mycobacterium avium subsp avium	Mycobacterium avium complex	99.8 / 96.2	M-E	BCCM/ITM public collection
1980-07940	Mycobacterium avium complex	-	-	Mycobacterium avium subsp hominissuis	Mycobacterium avium complex	100.0	M-E	BCCM/ITM public collection
1980-07942	Mycobacterium avium complex	-	-	Mycobacterium avium complex	Mycobacterium avium complex	100.0	FM-C	BCCM/ITM public collection
1980-08066	Mycobacterium terrae	-	-	Mycobacterium terrae	Mycobacterium terrae : 94.4 / Mycobacterium terrae : 5.3	100.0 / 99.0	FM-B	several collections (incl. BCCM/ITM)
1981-08330	Mycobacterium fallax	-	-	Mycobacterium fallax	Mycobacterium fallax : 81.5 / Mycobacterium avium complex: 17.1	98.2 / 97.0	PM	BCCM/ITM public collection
1981-08331	Mycobacterium fallax	-	-	Mycobacterium fallax	Mycobacterium fallax	98.7	FM-A	BCCM/ITM public collection
1982-08437	Mycobacterium intracellulare	-	-	Mycobacterium intracellulare complex	Mycobacterium scrofulaceum	97.3	NM	BCCM/ITM public collection
1982-08472	Mycobacterium szulgai	-	-	Mycobacterium szulgai	Mycobacterium szulgai	100.0	FM-A	several collections (incl. BCCM/ITM)
1983-08818	Mycobacterium avium complex	-	rough colonies	Mycobacterium avium complex	Mycobacterium avium complex	100.0	FM-C	BCCM/ITM public collection
1983-08824	Mycobacterium obuense	-	scotochromogenic	Mycobacterium obuense	No identification	-	NIDx	BCCM/ITM public collection
1983-09016	Mycobacterium avium complex	-	-	Mycobacterium avium complex	Mycobacterium avium complex	100.0	FM-C	Type strain
1983-09018	Mycobacterium scrofulaceum	-	-	Mycobacterium scrofulaceum	Mycobacterium scrofulaceum	100.0	FM-A	BCCM/ITM public collection
1983-09020	Mycobacterium avium complex	Mycobacterium avium subsp hominissuis	Mycobacterium intracellulare serotype V	Mycobacterium avium subsp hominissuis	Mycobacterium avium complex	99.8 / 96.2	M-E	BCCM/ITM public collection
1983-09025	Mycobacterium intracellulare	-	-	Mycobacterium intracellulare complex	Mycobacterium chimaera	100.0	M-D	BCCM/ITM public collection
1983-09027	Mycobacterium intracellulare	Mycobacterium chimaera	-	Mycobacterium chimaera	Mycobacterium yongonense	100.0	M-F	BCCM/ITM public collection
1984-09634	Mycobacterium nonchromogenicum	-	pink scotochromogenic	Mycobacterium terrae var roseum	No identification	-	NIDx	BCCM/ITM public collection
1984-10119	Mycobacterium petroleophylum	closest match Mycobacterium petroleophilum	-	Mycobacterium sp	Mycobacterium murale or Mycobacterium tokaiense	92	NIREF	BCCM/ITM public collection
1984-10148	Mycobacterium sp	-	Mycobacterium malmoense	Mycobacterium sp	Mycobacterium triplex or Mycobacterium conspicuum	95.8	NIREF	BCCM/ITM public collection
1984-10216	Mycobacterium florentinum	-	-	Mycobacterium florentinum	Mycobacterium lentiflavum	98.5	NM	BCCM/ITM public collection
1984-10306	Mycobacterium gordonae	Mycobacterium paragordonae	NO3 -	Mycobacterium sp	Mycobacterium asiaticum	95.3	NIREF	BCCM/ITM public collection
1984-10336	Mycobacterium smegmatis	-	-	Mycobacterium smegmatis	Mycobacterium smegmatis	100.0	FM-A	BCCM/ITM public collection
1984-10337	Mycobacterium smegmatis	-	-	Mycobacterium smegmatis	Mycobacterium smegmatis	100.0	FM-A	BCCM/ITM public collection
1984-10364	IWGMT 90093	closest match Mycobacterium paraense	-	Mycobacterium sp	Mycobacterium triplex	97.0	NIREF	BCCM/ITM public collection
1984-10365	Mycobacterium stomatepiae	closest match Mycobacterium stomatepiae	Mycobacterium simiae	Mycobacterium sp	Mycobacterium lentiflavum	98.5	NIREF	BCCM/ITM public collection
1984-10691	Mycobacterium smegmatis	-	-	Mycobacterium smegmatis	Mycobacterium smegmatis	100.0	FM-A	several collections (incl. BCCM/ITM)
1984-10826	Mycobacterium intracellulare-like	closest match Mycobacterium triplex	Mycobacterium lufu	Mycobacterium sp	Mycobacterium lentiflavum : 92.7 / Mycobacterium triplex : 7.2	97.3 / 96.8	NIREF	BCCM/ITM public collection
1984-10869	Mycobacterium avium complex	-	-	Mycobacterium avium complex	Mycobacterium avium complex	100.0	FM-C	BCCM/ITM public collection
1984-10913	Mycobacterium marinum/ulcerans	-	photochromogenic	Mycobacterium marinum	Mycobacterium marinum M	100.0	FM-A	BCCM/ITM public collection
1984-10914	Mycobacterium avium complex	-	rough colonies	Mycobacterium avium complex	Mycobacterium avium complex	100.0	FM-C	BCCM public collection
1984-10915	Mycobacterium avium complex	-	rough colonies	Mycobacterium avium complex	Mycobacterium avium complex	100.0	FM-C	BCCM/ITM public collection
1984-10920	Mycobacterium szulgai	-	Phosphatase +	Mycobacterium szulgai	Mycobacterium szulgai	100.0	FM-A	BCCM/ITM public collection

## Sheet: TableS3
Table S3. Capture of the 120 resistance-determinants derived from the original training-set of 2099 MTBC genomes and their associated resistance phenotypes in Walker et al. (1), by the catalogue of resistance determinants in the Deeplex Myc-TB targets.
The capture rate was calculated by summing the number of resistance determinants and their associated resistance phenotypes captured by Deeplex Myc-TB relative to the total numbers of resistance determinants and their associated resistance phenotypes detected by WGS in Walker et al. (1).
Mutations are annotated according to nucleotide and codon positions in reference genes of M. tuberculosis H37Rv
The rpsA_A440T mutation was not taken into account in the calculations as it is assumed to be redundant with pncA H57D in pyrazinamide resistance phenotypes in M. bovis isolates.
The numbers of susceptible phenotypes from the original publication are shown for visualizing the penetrance of the mutations with resistance phenotypes in the original dataset.
In the original publication, each mutation can be counted more than once if it was characterized as a resistance-determinant to more than one drug.
NA, not applicable.
Mutations	Drug	Resistant	Susceptible	Total	Covered by Deeplex targets	Resistance determinant in Deeplex	Comment
ahpC_C-57T	INH	1	0	1	Yes	Yes	NA
eis_G-10A	KAN	4	0	4	Yes	Yes	NA
embB_D354A	EMB	1	1	2	Yes	Yes	NA
embB_G406A	EMB	1	3	4	Yes	Yes	NA
embB_G406D	EMB	2	2	4	Yes	Yes	NA
embB_G406S	EMB	3	5	8	Yes	Yes	NA
embB_H1002R	EMB	1	0	1	No	NA	NA
embB_M306I	EMB	20	34	54	Yes	Yes	NA
embB_M306V	EMB	18	3	21	Yes	Yes	NA
embB_Q497K	EMB	1	2	3	Yes	Yes	NA
embB_Q497R	EMB	8	4	12	Yes	Yes	NA
fabG1_C-15T	INH	73	6	79	Yes	Yes	NA
fabG1_G-17T	INH	5	1	6	Yes	Yes	NA
fabG1_T-8C	INH	3	3	6	Yes	Yes	NA
gidB_141_delC	SM	1	0	1	Yes	No	NA
gidB_202_delG	SM	4	7	11	Yes	No	NA
gidB_202_insGC	SM	1	1	2	Yes	No	NA
gidB_A134E	SM	1	0	1	Yes	Yes	NA
gidB_A138T	SM	1	0	1	Yes	Yes	NA
gidB_A138V	SM	2	1	3	Yes	Yes	NA
gidB_A200E	SM	2	0	2	Yes	Yes	NA
gidB_A80P	SM	1	0	1	Yes	Yes	NA
gidB_G69D	SM	3	0	3	Yes	Yes	NA
gidB_H48N	SM	2	0	2	Yes	Yes	NA
gidB_L91P	SM	1	0	1	Yes	Yes	NA
gidB_P75L	SM	1	1	2	Yes	Yes	NA
gidB_R137W	SM	1	1	2	Yes	Yes	NA
gidB_S70N	SM	1	0	1	Yes	Yes	NA
gidB_V65G	SM	1	0	1	Yes	Yes	NA
gidB_V88A	SM	2	0	2	Yes	Yes	NA
gyrA_A74S	CIP	2	0	2	Yes	No	Not included as a resistance determinant in the Deeplex-MycTB catalogue at the time of the analysis, but included as such in a version of the analysis pipeline to be deployed in Sept. 2020
gyrA_A90V	MOX	2	0	2	Yes	Yes	NA
gyrA_A90V	OFX	2	0	2	Yes	Yes	NA
gyrA_D94A	MOX	1	0	1	Yes	Yes	NA
gyrA_D94A	OFX	1	0	1	Yes	Yes	NA
gyrA_D94G	CIP	18	1	19	Yes	Yes	NA
gyrA_D94G	MOX	9	4	13	Yes	Yes	NA
gyrA_D94G	OFX	9	3	12	Yes	Yes	NA
gyrA_D94N	MOX	1	0	1	Yes	Yes	NA
gyrA_D94N	OFX	1	0	1	Yes	Yes	NA
gyrA_S91P	CIP	2	2	4	Yes	Yes	NA
gyrA_S91P	MOX	3	0	3	Yes	Yes	NA
gyrA_S91P	OFX	3	0	3	Yes	Yes	NA
inhA_I194T	INH	2	0	2	Yes	Yes	NA
inhA_I21T	INH	2	0	2	No	NA	NA
inhA_S94A	INH	4	1	5	Yes	Yes	NA
katG_1450_delC	INH	1	0	1	No	NA	NA
katG_1910_delA	INH	1	0	1	No	NA	NA
katG_471_delG	INH	2	0	2	Yes	Yes	Detected frameshifts and premature stop codons in katG are predicted as resistant
katG_L159P	INH	1	0	1	Yes	Yes	NA
katG_S315N	INH	2	1	3	Yes	Yes	NA
katG_S315T	INH	195	1	196	Yes	Yes	NA
katG_T180K	INH	1	0	1	Yes	Yes	NA
katG_V633A	INH	1	1	2	No	NA	NA
katG_W191R	INH	1	0	1	Yes	Yes	NA
katG_W300C	INH	1	0	1	Yes	Yes	NA
katG_W328L	INH	1	0	1	No	NA	NA
katG_W90R	INH	1	0	1	Yes	Yes	NA
pncA_177_delC	PZA	1	0	1	Yes	Yes	Detected frameshifts and premature stop codons in pncA are predicted as resistant
pncA_292_insAT	PZA	1	0	1	Yes	Yes	Detected frameshifts and premature stop codons in pncA are predicted as resistant
pncA_409_delT	PZA	2	0	2	Yes	Yes	Detected frameshifts and premature stop codons in pncA are predicted as resistant
pncA_491_insACC	PZA	1	0	1	Yes	Yes	Detected frameshifts and premature stop codons in pncA are predicted as resistant
pncA_494_delC	PZA	1	0	1	Yes	Yes	Detected frameshifts and premature stop codons in pncA are predicted as resistant
pncA_528_insGGCCGTCTGGC	PZA	1	0	1	Yes	Yes	Detected frameshifts and premature stop codons in pncA are predicted as resistant
pncA_570_insCT	PZA	2	0	2	Yes	Yes	Detected frameshifts and premature stop codons in pncA are predicted as resistant
pncA_A-11G	PZA	3	0	3	Yes	Yes	NA
pncA_C138R	PZA	1	0	1	Yes	Yes	NA
pncA_C14R	PZA	1	0	1	Yes	Yes	NA
pncA_D12A	PZA	1	0	1	Yes	Yes	NA
pncA_D136N	PZA	1	2	3	Yes	Yes	NA
pncA_D49N	PZA	1	0	1	Yes	Yes	NA
pncA_D8G	PZA	1	0	1	Yes	Yes	NA
pncA_D8N	PZA	1	0	1	Yes	Yes	NA
pncA_G132D	PZA	1	0	1	Yes	Yes	NA
pncA_G162D	PZA	1	0	1	Yes	Yes	NA
pncA_G78C	PZA	1	0	1	Yes	Yes	NA
pncA_G97D	PZA	1	0	1	Yes	Yes	NA
pncA_H57D	PZA	11	0	11	Yes	Yes	NA
pncA_H57R	PZA	2	0	2	Yes	Yes	NA
pncA_K96T	PZA	1	0	1	Yes	Yes	NA
pncA_L172P	PZA	1	0	1	Yes	Yes	NA
pncA_L27P	PZA	1	0	1	Yes	Yes	NA
pncA_L4S	PZA	4	0	4	Yes	Yes	NA
pncA_Q10*	PZA	1	0	1	Yes	Yes	Detected frameshifts and premature stop codons in katG are predicted as resistant
pncA_Q141*	PZA	1	0	1	Yes	Yes	Detected frameshifts and premature stop codons in katG are predicted as resistant
pncA_S104R	PZA	2	0	2	Yes	Yes	NA
pncA_T-12C	PZA	3	0	3	Yes	Yes	NA
pncA_V125G	PZA	4	0	4	Yes	Yes	NA
pncA_V139L	PZA	1	0	1	Yes	Yes	NA
pncA_V180F	PZA	1	0	1	Yes	Yes	NA
pncA_V7L	PZA	3	0	3	Yes	Yes	NA
pncA_W68C	PZA	1	0	1	Yes	Yes	NA
rpoB_1396_insATTC	RIF	2	0	2	No	NA	NA
rpoB_1427_delTGGCCCC	RIF	1	0	1	No	NA	NA
rpoB_D435F	RIF	1	0	1	Yes	Yes	NA
rpoB_D435V	RIF	4	0	4	Yes	Yes	NA
rpoB_H445D	RIF	6	0	6	Yes	Yes	NA
rpoB_H445N	RIF	1	4	5	Yes	Yes	NA
rpoB_H445R	RIF	3	0	3	Yes	Yes	NA
rpoB_H445Y	RIF	12	0	12	Yes	Yes	NA
rpoB_I491F	RIF	4	19	23	Yes	Yes	NA
rpoB_L452P	RIF	4	4	8	Yes	Yes	NA
rpoB_Q432K	RIF	1	0	1	Yes	Yes	NA
rpoB_S431G	RIF	1	0	1	Yes	Yes	NA
rpoB_S450F	RIF	4	0	4	Yes	Yes	NA
rpoB_S450L	RIF	59	1	60	Yes	Yes	NA
rpoB_S450W	RIF	3	1	4	Yes	Yes	NA
rpoB_V170F	RIF	2	1	3	Yes	Yes	NA
rpoB_V262A	RIF	1	0	1	Yes	Yes	NA
rpoB_V359A	RIF	1	0	1	No	NA	NA
rpsA_A440T	PZA	11	0	11	No	NA	Redundant to pncA H57D in pyraziNAmide resistance phenotypes in M. bovis isolates
rpsL_K43R	SM	24	0	24	Yes	Yes	NA
rpsL_K88R	SM	11	0	11	Yes	Yes	NA
rrs_A1401G	AK	5	0	5	Yes	Yes	NA
rrs_A1401G	CAP	5	0	5	Yes	Yes	NA
rrs_A1401G	KAN	5	0	5	Yes	Yes	NA
rrs_A514C	SM	2	0	2	Yes	Yes	NA
rrs_C513T	SM	2	0	2	Yes	Yes	NA
rrs_C517T	SM	2	0	2	Yes	Yes	NA
tlyA_C-83T	CAP	1	0	1	Yes	Yes	NA
(1) Walker TM, Kohl TA, Omar S V., Hedge J, Del Ojo Elias C, Bradley P, Iqbal Z, Feuerriegel S, Niehaus KE, Wilson DJ, Clifton DA, Kapatai G, Ip CLC, Bowden R, Drobniewski FA, Allix-Béguec C, Gaudin C, Parkhill J, Diel R, Supply P, Crook DW, Smith EG, Walker AS, Ismail N, Niemann S, Peto TEA, Davies J, Crichton C, Acharya M, Madrid-Marquez L, Eyre D, Wyllie D, Golubchik T, Munang M. 2015. Whole-g…

## Sheet: TableS4
Table S4. Capture, by the catalogue of resistance determinants in the Deeplex Myc-TB targets, of mutations characterized in the training-set as resistance-determinants in Walker et al. (1) and retrieved in the validation-set of 1552 MTBC genomes of Walker et al. (1), together with their associated resistance phenotypes.
The capture rate was calculated by summing the numbers of resistance determinants and their associated resistance phenotypes captured by Deeplex Myc-TB relative to the total numbers of resistance determinants and their associated resistance phenotypes detected by WGS in Walker et al. (1).
Mutations are annotated according to nucleotide and codon positions in reference genes of M. tuberculosis H37Rv
The rpsA_A440T mutation was not taken into account in these calculations as it is assumed to be redundant with pncA H57D in pyrazinamide resistance phenotypes in M. bovis isolates.
The number of susceptible phenotypes from the original publication are shown for visualizing the penetrance of the mutations with resistance phenotypes in the original dataset.
NA, not applicable.
		Phenotypically resistant		Phenotypically susceptible
Mutations	Drug	Resistance determinant	Resistance determinant as mixed call	Resistance determinant	Resistance determinant as mixed call	Covered by Deeplex targets	Resistance determinant in Deeplex	Comment
ahpC_C-57T	INH	1	0	0	0	Yes	Yes	NA
fabG1_C-15T	INH	32	1	9	0	Yes	Yes	NA
fabG1_G-17T	INH	2	0	0	0	Yes	Yes	NA
fabG1_T-8C	INH	5	1	0	0	Yes	Yes	NA
inhA_I194T	INH	3	1	1	0	Yes	Yes	NA
inhA_I21T	INH	1	0	0	0	No	NA	NA
inhA_S94A	INH	0	0	2	0	Yes	Yes	NA
katG_S315N	INH	6	0	0	0	Yes	Yes	NA
katG_S315T	INH	271	5	8	0	Yes	Yes	NA
katG_W191R	INH	1	0	0	0	Yes	Yes	NA
rpoB_1396_insATTC	RIF	0	1	0	0	No	NA	NA
rpoB_D435F	RIF	1	0	0	0	Yes	Yes	NA
rpoB_D435V	RIF	9	2	0	0	Yes	Yes	NA
rpoB_H445D	RIF	8	1	0	0	Yes	Yes	NA
rpoB_H445N	RIF	0	0	0	1	Yes	Yes	NA
rpoB_H445R	RIF	2	1	0	0	Yes	Yes	NA
rpoB_H445Y	RIF	10	5	1	0	Yes	Yes	NA
rpoB_L452P	RIF	4	0	3	0	Yes	Yes	NA
rpoB_Q432K	RIF	0	0	1	0	Yes	Yes	NA
rpoB_S450L	RIF	224	7	3	0	Yes	Yes	NA
rpoB_S450W	RIF	3	1	1	0	Yes	Yes	NA
rpoB_V170F	RIF	1	1	0	0	Yes	Yes	NA
embB_D354A	EMB	2	0	1	0	Yes	Yes	NA
embB_G406A	EMB	3	0	2	0	Yes	Yes	NA
embB_G406D	EMB	3	0	2	1	Yes	Yes	NA
embB_G406S	EMB	1	0	0	0	Yes	Yes	NA
embB_H1002R	EMB	2	0	1	0	No	NA	NA
embB_M306I	EMB	38	1	27	2	Yes	Yes	NA
embB_M306V	EMB	94	5	22	4	Yes	Yes	NA
embB_Q497K	EMB	0	0	2	0	Yes	Yes	NA
embB_Q497R	EMB	9	0	4	0	Yes	Yes	NA
pncA_292_insAT	PZA	1	0	0	0	Yes	Yes	NA
pncA_494_delC	PZA	1	0	0	0	Yes	Yes	NA
pncA_A-11G	PZA	15	5	1	0	Yes	Yes	NA
pncA_C138R	PZA	0	2	0	0	Yes	Yes	NA
pncA_C14R	PZA	2	1	0	0	Yes	Yes	NA
pncA_D136N	PZA	0	1	0	0	Yes	Yes	NA
pncA_G97D	PZA	2	0	0	0	Yes	Yes	NA
pncA_H57D	PZA	7	0	0	0	Yes	Yes	NA
pncA_Q141*	PZA	1	0	0	0	Yes	Yes	NA
pncA_T-12C	PZA	0	1	0	0	Yes	Yes	NA
pncA_V125G	PZA	2	2	0	0	Yes	Yes	NA
pncA_V139L	PZA	0	1	0	0	Yes	Yes	NA
rpsA_A440T	PZA	7	0	1	0	No	No	Redundant to pncA H57D in pyrazinamide resistance phenotypes in M. bovis isolates
gidB_202_delG	SM	4	0	2	0	Yes	No	NA
gidB_A134E	SM	2	0	0	0	Yes	Yes	NA
gidB_V65G	SM	1	1	0	0	Yes	Yes	NA
rpsL_K43R	SM	229	3	7	1	Yes	Yes	NA
rpsL_K88R	SM	16	1	0	0	Yes	Yes	NA
rrs_A514C	SM	19	2	0	0	Yes	Yes	NA
rrs_C517T	SM	6	1	2	0	Yes	Yes	NA
gyrA_D94A	MOX	1	0	0	0	Yes	Yes	NA
gyrA_D94G	MOX	2	0	0	0	Yes	Yes	NA
gyrA_A90V	OFX	0	2	0	0	Yes	Yes	NA
gyrA_D94G	OFX	2	3	0	0	Yes	Yes	NA
rrs_A1401G	AK	36	16	1	2	Yes	Yes	NA
rrs_A1401G	CAP	31	13	6	4	Yes	Yes	NA
rrs_A1401G	KAN	3	0	0	0	Yes	Yes	NA
(1) Walker TM, Kohl TA, Omar S V., Hedge J, Del Ojo Elias C, Bradley P, Iqbal Z, Feuerriegel S, Niehaus KE, Wilson DJ, Clifton DA, Kapatai G, Ip CLC, Bowden R, Drobniewski FA, Allix-Béguec C, Gaudin C, Parkhill J, Diel R, Supply P, Crook DW, Smith EG, Walker AS, Ismail N, Niemann S, Peto TEA, Davies J, Crichton C, Acharya M, Madrid-Marquez L, Eyre D, Wyllie D, Golubchik T, Munang M. 2015. Whole-g…

## Sheet: TableS5
Table S5. SNPs detected in the 429 samples TDR and Sciensano-Belgian National TB Reference Center collections.
Out of 2403 total variants, 53 were identified by Deeplex Myc-TB and not by WGS analysis with an initial frequency threshold of 85% for variant calling (2.2%, Detection=Y in Deeplex Myc-TB and Detection=N in WGS). All were non-fixed/minority variants.
Of these 53 variants initially missed by WGS, 24 were detected by analysis under low frequency mode (see variants with asterisks) and 29 were left completely undetected, even under these conditions.
Mutations are annotated according to nucleotide and codon positions in reference genes of M. tuberculosis H37Rv.
					Deeplex Myc-TB					WGS
Sample	Gene	Genomic position	Variant Phenotype	Amino acid change	Reference base	Call	% Call	Read depth	Detection?	Reference base	Call	% Call	Red depth	Detection?
07-0066	gyrA	7585	Phylogenetic	S95T	G	C	99.915	2352	Y	G	C	100	43	Y
07-0066	rpoB1	761155	Resistant	S450L	C	T	99.7947	9742	Y	C	T	100	42	Y
07-0066	rpsL	781687	Resistant	K43R	A	G	99.7628	3794	Y	A	G	100	63	Y
07-0066	fabG1	1673432	Resistant	NA	T	C	99.8606	2869	Y	T	C	98.1818	55	Y
07-0066	tlyA	1917972	Phylogenetic	L11L	A	G	99.5816	239	Y	A	G	100	58	Y
07-0066	katG	2155168	Resistant	S315T	G	C	99.5708	233	Y	C	G	100	43	Y
07-0066	pncA	2289040	Resistant	W68G	T	G	99.6369	3305	Y	A	C	100	54	Y
07-0066	embB	4247431	Resistant	M306I	G	A	99.7701	435	Y	G	A	100	56	Y
07-0066	ethA	4326087	Resistant	NA	NA	delT	99.4036	670	Y	NA	delT	100	64	Y
07-0066	gidB	4407588	Phylogenetic	A205A	A	G	99.8975	976	Y	T	C	98.3333	60	Y
07-0066	gidB	4407927	Phylogenetic	E92D	A	C	100	1782	Y	T	G	100	66	Y
07-0775	gyrA	7585	Phylogenetic	S95T	G	C	99.9053	3169	Y	G	C	100	63	Y
07-0775	rpoB1	761155	Resistant	S450L	C	T	99.8162	10883	Y	C	T	98.2759	58	Y
07-0775	rpsL	781687	Resistant	K43R	A	G	99.8376	3694	Y	A	G	100	79	Y
07-0775	tlyA	1917972	Phylogenetic	L11L	A	G	100	85	Y	A	G	100	50	Y
07-0775	katG	2155168	Resistant	S315T	G	C	100	161	Y	C	G	100	69	Y
07-0775	embB	4247730	Resistant	G406A	G	C	99.8377	1232	Y	G	C	100	59	Y
07-0775	ethA	4327363	Resistant	NA	NA	delT	99.75	789	Y	NA	delT	90	50	Y
07-0775	gidB	4407588	Phylogenetic	A205A	A	G	100	595	Y	T	C	100	67	Y
07-0775	gidB	4407927	Phylogenetic	E92D	A	C	99.8031	1016	Y	T	G	100	63	Y
07-1001	gyrA	7585	Phylogenetic	S95T	G	C	100	1865	Y	G	C	100	63	Y
07-1001	rpoB1	761155	Resistant	S450L	C	T	99.8564	6962	Y	C	T	100	60	Y
07-1001	rpsL	781687	Resistant	K43R	A	G	99.8486	2642	Y	A	G	100	65	Y
07-1001	tlyA	1917972	Phylogenetic	L11L	A	G	100	199	Y	A	G	100	50	Y
07-1001	katG	2155168	Resistant	S315T	G	C	99.5215	209	Y	C	G	100	59	Y
07-1001	pncA	2288697	Resistant	L182S	T	C	100	157	Y	A	G	100	51	Y
07-1001	eis	2715340	Uncharacterised	NA	C	A	99.4946	4155	Y	G	T	100	74	Y
07-1001	embB	4247429	Resistant	M306V	A	G	99.4169	343	Y	A	G	100	58	Y
07-1001	ethA	4326533	Uncharacterised	T314I	C	T	99.7442	1173	Y	G	A	100	75	Y
07-1001	gidB	4407588	Phylogenetic	A205A	A	G	99.8752	801	Y	T	C	100	49	Y
07-1001	gidB	4407927	Phylogenetic	E92D	A	C	100	1509	Y	T	G	100	60	Y
07-1166	gyrA	7585	Phylogenetic	S95T	G	C	99.9746	3930	Y	G	C	100	60	Y
07-1166	rpoB1	761155	Resistant	S450L	C	T	99.8247	13688	Y	C	T	100	58	Y
07-1166	rpsL	781687	Resistant	K43R	A	G	99.8466	3911	Y	A	G	100	68	Y
07-1166	rrs1	1473246	Resistant	NA	A	G	100	279	Y	A	G	100	73	Y
07-1166	tlyA	1917972	Phylogenetic	L11L	A	G	100	66	Y	A	G	100	57	Y
07-1166	katG	2155168	Resistant	S315T	G	C	100	97	Y	C	G	100	49	Y
07-1166	embB	4247429	Resistant	M306V	A	G	99.6255	267	Y	A	G	100	63	Y
07-1166	ethA	4326341	Uncharacterised	P378L	C	T	99.8311	592	Y	G	A	100	80	Y
07-1166	gidB	4407588	Phylogenetic	A205A	A	G	100	501	Y	T	C	100	59	Y
07-1166	gidB	4407927	Phylogenetic	E92D	A	C	99.7478	793	Y	T	G	100	56	Y
07-1196	gyrA	7585	Phylogenetic	S95T	G	C	99.9688	3207	Y	G	C	100	37	Y
07-1196	rpoB1	761155	Resistant	S450L	C	T	99.9033	11372	Y	C	T	100	38	Y
07-1196	fabG1	1673425	Resistant	NA	C	T	99.4477	2897	Y	C	T	100	47	Y
07-1196	tlyA	1917972	Phylogenetic	L11L	A	G	100	245	Y	A	G	100	33	Y
07-1196	pncA	2289047	Phylogenetic	S65S	C	T	99.5741	3992	Y	G	A	100	47	Y
07-1196	gidB	4407588	Phylogenetic	A205A	A	G	100	1194	Y	T	C	100	45	Y
07-1196	gidB	4408100	Uncharacterised	NA	NA	delC	99.6721	613	Y	NA	delC	95.4545	44	Y
07-1281	gyrA	7585	Phylogenetic	S95T	G	C	99.9649	2846	Y	G	C	100	62	Y
07-1281	rpoB1	761155	Resistant	S450L	C	T	99.8795	9956	Y	C	T	97.7273	44	Y
07-1281	rpsL	781822	Resistant	K88R	A	G	99.5211	3759	Y	A	G	100	66	Y
07-1281	tlyA	1917972	Phylogenetic	L11L	A	G	99.5215	209	Y	A	G	100	41	Y
07-1281	katG	2155168	Resistant	S315T	G	C	98.8304	171	Y	C	G	100	60	Y
07-1281	pncA	2289138	Resistant	L35P	T	C	99.2151	2803	Y	A	G	100	67	Y
07-1281	embB	4247429	Resistant	M306V	A	G	100	333	Y	A	G	97.8261	46	Y
07-1281	ethA	4326607	Uncharacterised	W289Stop	G	A	99.115	1356	Y	C	T	100	74	Y
07-1281	gidB	4407588	Phylogenetic	A205A	A	G	99.7688	865	Y	T	C	100	55	Y
07-1281	gidB	4407927	Phylogenetic	E92D	A	C	99.9287	1402	Y	T	G	100	52	Y
08-0057	gyrA	7585	Phylogenetic	S95T	G	C	100	1885	Y	G	C	100	42	Y
08-0057	rpoB1	761139	Resistant	H445D	C	G	98.8549	7947	Y	C	G	100	49	Y
08-0057	rpsL	781687	Resistant	K43R	A	G	99.3588	3587	Y	A	G	100	63	Y
08-0057	fabG1	1673432	Resistant	NA	T	C	98.9565	2779	Y	T	C	100	50	Y
08-0057	tlyA	1917972	Phylogenetic	L11L	A	G	100	622	Y	A	G	98.1818	55	Y
08-0057	katG	2155168	Resistant	S315T	G	C	100	321	Y	C	G	100	45	Y
08-0057	embB	4247431	Resistant	M306I	G	A	99.4111	849	Y	G	A	100	91	Y
08-0057	ethA	4326734	Resistant	NA	NA	inserC	85.8156	657	Y	NA	inserC	95.7746	71	Y
08-0057	gidB	4407588	Phylogenetic	A205A	A	G	99.3581	1402	Y	T	C	100	38	Y
08-0089	gyrA	7585	Phylogenetic	S95T	G	C	99.9676	3082	Y	G	C	100	65	Y
08-0089	rpoB1	761109	Resistant	D435Y	G	T	99.3481	9204	Y	G	T	100	69	Y
08-0089	rpoB1	761277	Uncharacterised	I491L	A	C	99.369	5864	Y	A	C	100	49	Y
08-0089	tlyA	1917972	Phylogenetic	L11L	A	G	100	187	Y	A	G	100	46	Y
08-0089	katG	2155168	Resistant	S315T	G	C	99.1453	234	Y	C	G	100	60	Y
08-0089	pncA	2288727	Uncharacterised	L172R	T	G	98.9492	571	Y	A	C	100	50	Y
08-0089	embB	4247469	Resistant	Y319S	A	C	99.2481	931	Y	A	C	100	62	Y
08-0089	gidB	4407428	Uncharacterised	NA	C	G	99.3902	164	Y	G	C	100	65	Y
08-0089	gidB	4407967	Phylogenetic	L79S	T	C	99.4798	1730	Y	A	G	100	63	Y
08-0559	gyrA	7585	Phylogenetic	S95T	G	C	99.9564	2295	Y	G	C	100	51	Y
08-0559	rpoB1	761155	Resistant	S450L	C	T	99.8008	9034	Y	C	T	100	72	Y
08-0559	rpsL	781687	Resistant	K43R	A	G	99.5452	3958	Y	A	G	100	65	Y
08-0559	rrs1	1473246	Resistant	NA	A	G	100	764	Y	A	G	100	20	Y
08-0559	tlyA	1917972	Phylogenetic	L11L	A	G	99.7653	426	Y	A	G	100	59	Y
08-0559	katG	2155168	Resistant	S315T	G	C	100	333	Y	C	G	100	59	Y
08-0559	pncA	2289067	Resistant	S59P	T	C	99.6406	4174	Y	A	G	100	54	Y
08-0559	embB	4247429	Resistant	M306V	A	G	99.8363	611	Y	A	G	100	78	Y
08-0559	ethA	4326846	Resistant	NA	NA	delGG	89.2658	1703	Y	NA	delGG	69.0909	55	Y
08-0559	gidB	4408156	Phylogenetic	L16R	T	G	99.711	346	Y	A	C	100	89	Y
08-1150	gyrA	7566	Resistant	D89N	G	A	99.5393	4341	Y	G	A	100	62	Y
08-1150	gyrA	7585	Phylogenetic	S95T	G	C	99.888	4465	Y	G	C	100	62	Y
08-1150	rpoB1	761155	Resistant	S450L	C	T	99.6054	13938	Y	C	T	100	67	Y
08-1150	rpsL	781822	Resistant	K88R	A	G	99.5602	4548	Y	A	G	96.6102	59	Y
08-1150	fabG1	1673425	Resistant	NA	C	T	99.6369	2754	Y	C	T	100	77	Y
08-1150	tlyA	1917972	Phylogenetic	L11L	A	G	95.8333	24	Y	A	G	100	55	Y
08-1150	katG	2155168	Resistant	S315T	G	C	97.9167	96	Y	C	G	100	65	Y
08-1150	pncA	2288997	Resistant	H82R	A	G	99.206	2267	Y	T	C	98.6667	75	Y
08-1150	embB	4247429	Resistant	M306V	A	G	98.8439	173	Y	A	G	100	36	Y
08-1150	ethA	4326785	Uncharacterised	P230Q	C	A	98.9305	374	Y	G	T	100	71	Y
08-1150	gidB	4407588	Phylogenetic	A205A	A	G	99.7067	341	Y	T	C	100	52	Y
08-1150	gidB	4407927	Phylogenetic	E92D	A	C	99.6364	550	Y	T	G	100	73	Y
08-1602	gyrA	7582	Resistant	D94G	A	G	99.5523	5361	Y	A	G	100	50	Y
08-1602	gyrA	7585	Phylogenetic	S95T	G	C	99.7992	5479	Y	G	C	100	50	Y
08-1602	ethA	4326607	Uncharacterised	W289Stop	G	A	11.1111	54	Y	NA	NA	NA	71	N
08-1602	rpoB1	761110	Resistant	D435V	A	T	99.4898	17835	Y	A	T	100	59	Y
08-1602	rrs2	1472359	Resistant	NA	A	C	95.6573	852	Y	A	C	97.619	42	Y
08-1602	rrs1	1473246	Resistant	NA	A	G	82.6087	23	Y	A	G	100	42	Y
08-1602	fabG1	1673425	Resistant	NA	C	T	99.1645	3112	Y	C	T	100	50	Y
08-1602	katG	2155168	Resistant	S315T	G	C	100	20	Y	C	G	100	53	Y
08-1602	pncA	2288933	Resistant	Y103Stop	C	G	95.5734	497	Y	G	C	97.4026	77	Y
08-1602	embB	4247431	Resistant	M306I	G	A	100	57	Y	G	A	100	46	Y
08-1602	ethA	4326759	Uncharacterised	R239G	C	G	72.973	37	Y	G	C	98.2456	57	Y
08-1602	gidB	4408156	Phylogenetic	L16R	T	G	100	14	Y	A	C	100	55	Y
09-1304	gyrA	7585	Phylogenetic	S95T	G	C	100	4083	Y	G	C	100	103	Y
09-1304	rpoB1	761155	Resistant	S450L	C	T	99.8381	19760	Y	C	T	99.0991	111	Y
09-1304	rpsL	781687	Resistant	K43R	A	G	99.4133	3920	Y	A	G	100	140	Y
09-1304	katG	2155168	Resistant	S315T	G	C	100	18	Y	C	G	100	118	Y
09-1304	ethA	4327033	Uncharacterised	Y147Stop	C	A	100	63	Y	G	T	100	109	Y
09-1304	gidB	4407588	Phylogenetic	A205A	A	G	100	46	Y	T	C	100	98	Y
09-1304	gidB	4407927	Phylogenetic	E92D	A	C	100	90	Y	T	G	100	100	Y
09MY0426	gyrA	7585	Phylogenetic	S95T	G	C	99.9375	3200	Y	G	C	100	112	Y
09MY0426	rpoB1	761155	Resistant	S450L	C	T	99.8377	8012	Y	C	T	100	106	Y
09MY0426	rpsL	781687	Resistant	K43R	A	G	99.6283	3766	Y	A	G	100	123	Y
09MY0426	tlyA	1917972	Phylogenetic	L11L	A	G	100	541	Y	A	G	100	79	Y
09MY0426	katG	2155168	Resistant	S315T	G	C	99.711	346	Y	C	G	100	98	Y
09MY0426	pncA	2288934	Resistant	Y103C	A	G	99.693	4235	Y	T	C	100	107	Y
09MY0426	embB	4247429	Resistant	M306V	A	G	100	524	Y	A	G	100	116	Y
09MY0426	ethA	4326533	Uncharacterised	T314I	C	T	99.5443	1536	Y	G	A	100	116	Y
09MY0426	gidB	4407588	Phylogenetic	A205A	A	G	99.8529	1360	Y	T	C	100	97	Y
09MY0426	gidB	4407927	Phylogenetic	E92D	A	C	99.8081	2084	Y	T	G	100	121	Y
09MY0467	gyrA	7585	Phylogenetic	S95T	G	C	99.8276	1740	Y	G	C	100	60	Y
09MY0467	rpoB1	761155	Resistant	S450L	C	T	99.8863	5276	Y	C	T	100	60	Y
09MY0467	rpsL	781687	Resistant	K43R	A	G	99.9214	2546	Y	A	G	100	66	Y
09MY0467	inhA	1674782	Resistant	I194T	T	C	99.0856	1203	Y	T	C	100	53	Y
09MY0467	tlyA	1917972	Phylogenetic	L11L	A	G	99.8779	819	Y	A	G	100	55	Y
09MY0467	tlyA	1918100	Uncharacterised	V54G	T	G	99.8079	1041	Y	T	G	100	60	Y
09MY0467	katG	2155665	Uncharacterised	W149C	G	C	99.7671	3435	Y	C	G	100	50	Y
09MY0467	embB	4247429	Resistant	M306V	A	G	99.5181	830	Y	A	G	100	73	Y
09MY0467	gidB	4407588	Phylogenetic	A205A	A	G	99.7864	1873	Y	T	C	100	63	Y
09MY0467	gidB	4407927	Phylogenetic	E92D	A	C	99.9267	2729	Y	T	G	100	62	Y
09MY0471	gidB	4407588	Phylogenetic	A205A	A	G	99.7942	1944	Y	T	C	100	128	Y
09MY0471	gidB	4407595	Uncharacterised	V203G	T	G	99.723	2166	Y	A	C	100	134	Y
09MY0471	gyrA	7585	Phylogenetic	S95T	G	C	99.9147	2344	Y	G	C	100	119	Y
09MY0471	rpoB1	761155	Resistant	S450L	C	T	99.8173	5472	Y	C	T	100	118	Y
09MY0471	rplC	801166	Uncharacterised	G120S	G	A	99.8256	2293	Y	G	A	100	127	Y
09MY0471	rrs2	1472359	Resistant	NA	A	C	100	501	Y	A	C	100	182	Y
09MY0471	tlyA	1917972	Phylogenetic	L11L	A	G	100	1097	Y	A	G	100	125	Y
09MY0471	katG	2155168	Resistant	S315T	G	C	100	451	Y	C	G	100	143	Y
09MY0471	embB	4247429	Resistant	M306V	A	G	100	617	Y	A	G	100	157	Y
09MY0471	embB	4247646	Phylogenetic	E378A	A	C	99.8846	2600	Y	A	C	100	103	Y
09MY0471	gidB	4407780	Synonymous	A141A	G	A	99.8504	3343	Y	C	T	100	101	Y
09MY0471	gidB	4407873	Phylogenetic	V110V	G	T	99.9215	2547	Y	C	A	100	139	Y
10-1264	gyrA	7585	Phylogenetic	S95T	G	C	99.9502	4020	Y	G	C	100	160	Y
10-1264	rpoB1	761155	Resistant	S450L	C	T	99.7881	7550	Y	C	T	98.9744	195	Y
10-1264	rpsL	781687	Resistant	K43R	A	G	99.7181	4612	Y	A	G	100	213	Y
10-1264	tlyA	1917972	Phylogenetic	L11L	A	G	99.7712	437	Y	A	G	100	130	Y
10-1264	katG	2155168	Resistant	S315T	G	C	99.0415	313	Y	C	G	99.4595	185	Y
10-1264	gidB	4407588	Phylogenetic	A205A	A	G	99.7586	1243	Y	T	C	100	147	Y
10-1264	gidB	4407927	Phylogenetic	E92D	A	C	99.8396	1870	Y	T	G	99.4475	181	Y
10-917	rpoB1	761110	Resistant	D435V	A	T	99.6292	6202	Y	A	T	100	23	Y
10-917	rpsL	781687	Resistant	K43R	A	G	99.8563	4176	Y	A	G	100	30	Y
10-917	rrs1	1473246	Resistant	NA	A	G	99.7992	996	Y	A	G	100	41	Y
10-917	tlyA	1917972	Phylogenetic	L11L	A	G	99.7602	417	Y	A	G	100	15	Y
10-917	katG	2155168	Resistant	S315T	G	C	99.7326	374	Y	C	G	96.9697	33	Y
10-917	pncA	2289202	Uncharacterised	C14G	T	G	99.599	3491	Y	A	C	100	29	Y
10-917	embB	4247431	Resistant	M306I	G	A	99.6587	586	Y	G	A	100	25	Y
10-981	gyrB	6620	Resistant	D461N	G	A	6.19103	6041	Y	G*	A*	6.36*	236	N
10-981	gyrA	7582	Resistant	D94G	A	G	94.1088	4006	Y	A	G	94.86	175	Y
10-981	gyrA	7585	Phylogenetic	S95T	G	C	99.9014	4055	Y	G	C	100	177	Y
10-981	pncA	2289150	Resistant	I31S	T	G	4.40011	3659	Y	A*	C*	8.39*	143	N
10-981	rpoB1	761155	Resistant	S450L	C	T	99.7807	7296	Y	C	T	100	182	Y
10-981	rpsL	781822	Resistant	K88R	A	G	99.4524	3835	Y	A	G	100	204	Y
10-981	rrs1	1473246	Resistant	NA	A	G	93.2432	814	Y	A	G	94.8097	289	Y
10-981	fabG1	1673425	Resistant	NA	C	T	99.2716	3295	Y	C	T	100	185	Y
10-981	tlyA	1917972	Phylogenetic	L11L	A	G	100	318	Y	A	G	100	144	Y
10-981	katG	2155168	Resistant	S315T	G	C	99.6942	327	Y	C	G	100	173	Y
10-981	pncA	2288826	Resistant	V139G	T	G	93.3194	3832	Y	A	C	98.3607	183	Y
10-981	embB	4247429	Resistant	M306V	A	G	99.4949	594	Y	A	G	99.4048	168	Y
10-981	gidB	4407588	Phylogenetic	A205A	A	G	99.6413	1115	Y	T	C	99.5261	211	Y
10-981	gidB	4407927	Phylogenetic	E92D	A	C	99.8188	1656	Y	T	G	100	156	Y
10-992	gyrA	7585	Phylogenetic	S95T	G	C	100	2501	Y	A	G	100	78	Y
10-992	gyrA	7585	Phylogenetic	S95T	G	C	100	2501	Y	G	C	100	78	Y
10-992	rpoB1	761155	Resistant	S450L	C	T	99.3058	6626	Y	C	T	100	68	Y
10-992	rpsL	781687	Resistant	K43R	A	G	99.5321	3206	Y	A	G	100	90	Y
10-992	tlyA	1917972	Phylogenetic	L11L	A	G	99.7436	390	Y	A	G	100	66	Y
10-992	katG	2155168	Resistant	S315T	G	C	99.696	329	Y	C	G	100	69	Y
10-992	pncA	2289043	Resistant	S67P	T	C	99.3011	3720	Y	A	G	100	77	Y
10-992	embB	4247399	Uncharacterised	N296H	A	C	99.3827	324	Y	A	C	100	52	Y
10-992	ethA	4327363	Resistant	NA	NA	delT	99.1517	1077	Y	NA	delT	93.8462	65	Y
10-992	gidB	4407588	Phylogenetic	A205A	A	G	99.1575	1187	Y	T	C	100	72	Y
10-992	gidB	4407927	Phylogenetic	E92D	A	C	99.7047	1693	Y	T	G	100	70	Y
1013B	gyrA	7585	Phylogenetic	S95T	G	C	99.9268	2733	Y	G	C	100	122	Y
1013B	tlyA	1917972	Phylogenetic	L11L	A	G	100	578	Y	A	G	98.8764	89	Y
1023B	gyrA	7585	Phylogenetic	S95T	G	C	99.8485	2640	Y	G	C	100	86	Y
1023B	rrs2	1472337	Uncharacterised	NA	C	T	99.3827	486	Y	C	T	100	115	Y
1023B	tlyA	1917972	Phylogenetic	L11L	A	G	100	581	Y	A	G	100	99	Y
1023B	gidB	4408156	Phylogenetic	L16R	T	G	99.6	250	Y	A	C	100	99	Y
1045B	gyrA	7585	Phylogenetic	S95T	G	C	98.2759	58	Y	G	C	100	103	Y
1045B	tlyA	1917972	Phylogenetic	L11L	A	G	99.6705	607	Y	A	G	100	72	Y
1058B	gyrA	7585	Phylogenetic	S95T	G	C	99.8964	1930	Y	G	C	100	116	Y
1058B	tlyA	1917972	Phylogenetic	L11L	A	G	99.7912	479	Y	A	G	100	70	Y
1065B	gyrA	7585	Phylogenetic	S95T	G	C	99.9658	2928	Y	G	C	99.2754	138	Y
1065B	inhA	1674766	Uncharacterised	V189I	G	A	99.5028	1810	Y	G	A	100	119	Y
1065B	tlyA	1917972	Phylogenetic	L11L	A	G	100	325	Y	A	G	98	100	Y
1065B	gidB	4407588	Phylogenetic	A205A	A	G	99.8045	1023	Y	T	C	99.3289	149	Y
1065B	gidB	4407927	Phylogenetic	E92D	A	C	100	1588	Y	T	G	100	112	Y
1095B	gyrB	6406	Synonymous	N389N	C	T	99.589	8030	Y	C	T	99.7763	447	Y
1095B	gyrB	6446	Uncharacterised	A403S	G	T	99.5589	10655	Y	G	T	100	504	Y
1095B	gyrA	7585	Phylogenetic	S95T	G	C	99.7192	4629	Y	G	C	100	206	Y
1095B	rpsL	781568	Phylogenetic	T3T	C	T	98.6355	513	Y	C	T	100	110	Y
1095B	tlyA	1917972	Phylogenetic	L11L	A	G	100	219	Y	A	G	100	72	Y
1095B	katG	2155503	Synonymous	T203T	C	T	98.1333	1875	Y	G	A	99.0385	104	Y
1095B	pncA	2289073	Resistant	H57D	C	G	99.1699	4096	Y	G	C	100	123	Y
1095B	embB	4247646	Phylogenetic	E378A	A	C	97.7205	1009	Y	A	C	100	49	Y
1095B	gidB	4407588	Phylogenetic	A205A	A	G	99.4995	999	Y	T	C	100	149	Y
11-1719	gyrA	7585	Phylogenetic	S95T	G	C	99.7451	1569	Y	G	C	100	55	Y
11-1719	rpoB1	761155	Resistant	S450L	C	T	99.1911	4203	Y	C	T	100	48	Y
11-1719	tlyA	1917972	Phylogenetic	L11L	A	G	100	267	Y	A	G	100	62	Y
11-1719	tlyA	1918647	Resistant	N236K	T	G	97.4603	315	Y	T	G	100	44	Y
11-1719	katG	2155168	Resistant	S315T	G	C	99.5781	237	Y	C	G	100	42	Y
11-1719	pncA	2289203	Resistant	F13L	C	G	98.2682	2252	Y	G	C	100	48	Y
11-1719	embB	4247431	Resistant	M306I	G	A	98.768	487	Y	G	A	100	54	Y
11-1719	gidB	4408100	Uncharacterised	NA	NA	delC	98.3384	642	Y	NA	delC	91.3793	58	Y
11-210	gyrA	7585	Phylogenetic	S95T	G	C	99.8986	3943	Y	G	C	100	278	Y
11-210	rpoB1	761155	Resistant	S450L	C	T	99.7762	8042	Y	C	T	100	361	Y
11-210	fabG1	1673425	Resistant	NA	C	T	99.793	3382	Y	C	T	100	288	Y
11-210	tlyA	1917972	Phylogenetic	L11L	A	G	100	378	Y	A	G	100	191	Y
11-630	gyrA	7585	Phylogenetic	S95T	G	C	99.8991	2972	Y	G	C	100	77	Y
11-630	rpoB1	761155	Resistant	S450L	C	T	99.7855	7926	Y	C	T	100	80	Y
11-630	tlyA	1917972	Phylogenetic	L11L	A	G	100	554	Y	A	G	100	57	Y
11-630	katG	2155168	Resistant	S315T	G	C	100	389	Y	C	G	100	56	Y
11-630	pncA	2288839	Resistant	T135P	A	C	99.6321	4077	Y	T	G	100	87	Y
11-630	pncA	2289047	Phylogenetic	S65S	C	T	99.7159	4928	Y	G	A	100	75	Y
11-630	embB	4247431	Resistant	M306I	G	A	100	696	Y	G	A	100	81	Y
11-630	gidB	4407588	Phylogenetic	A205A	A	G	99.9328	1489	Y	T	C	100	82	Y
11-630	gidB	4408087	Uncharacterised	NA	NA	delG	99.7352	1128	Y	NA	delG	98.9691	97	Y
11-630	gidB	4408174	Phylogenetic	A10V	C	T	99.6032	252	Y	G	A	100	85	Y
11MY0214	gyrA	7585	Phylogenetic	S95T	G	C	100	2706	Y	G	C	100	48	Y
11MY0214	rpoB1	761155	Resistant	S450L	C	T	99.8958	5758	Y	C	T	100	58	Y
11MY0214	rpsL	781687	Resistant	K43R	A	G	99.6958	2959	Y	A	G	100	67	Y
11MY0214	tlyA	1917972	Phylogenetic	L11L	A	G	100	507	Y	A	G	100	36	Y
11MY0214	katG	2155168	Resistant	S315T	G	C	100	337	Y	C	G	100	36	Y
11MY0214	pncA	2288826	Resistant	V139G	T	G	99.7034	3709	Y	A	C	100	69	Y
11MY0214	eis	2715342	Resistant	NA	G	A	99.5665	6689	Y	C	T	100	82	Y
11MY0214	embB	4248003	Resistant	Q497R	A	G	99.4121	1531	Y	A	G	100	51	Y
11MY0214	ethA	4327363	Resistant	NA	NA	delT	99.1988	1406	Y	NA	delT	95.1613	62	Y
11MY0214	gidB	4407588	Phylogenetic	A205A	A	G	99.4684	1505	Y	T	C	100	49	Y
11MY0214	gidB	4407927	Phylogenetic	E92D	A	C	99.6795	2184	Y	T	G	100	61	Y
11MY0284	gyrA	7582	Resistant	D94G	A	G	99.8158	2171	Y	A	G	100	154	Y
11MY0284	gyrA	7585	Phylogenetic	S95T	G	C	100	2193	Y	G	C	100	149	Y
11MY0284	rpoB1	761155	Resistant	S450L	C	T	99.8214	5599	Y	C	T	100	170	Y
11MY0284	rpsL	781687	Resistant	K43R	A	G	99.8997	2991	Y	A	G	100	233	Y
11MY0284	tlyA	1917972	Phylogenetic	L11L	A	G	99.8999	999	Y	A	G	100	114	Y
11MY0284	katG	2155168	Resistant	S315T	G	C	100	570	Y	C	G	100	142	Y
11MY0284	embB	4247429	Resistant	M306V	A	G	100	801	Y	A	G	100	187	Y
11MY0284	gidB	4407588	Phylogenetic	A205A	A	G	99.7818	2292	Y	T	C	100	183	Y
11MY0284	gidB	4407927	Phylogenetic	E92D	A	C	99.8445	3215	Y	T	G	100	208	Y
11MY0596	gyrA	7585	Phylogenetic	S95T	G	C	99.6489	4557	Y	G	C	100	128	Y
11MY0596	rpoB1	761155	Resistant	S450L	C	T	99.7757	5795	Y	C	T	98.0392	51	Y
11MY0596	rpsL	781687	Resistant	K43R	A	G	99.48	3269	Y	A	G	100	77	Y
11MY0596	tlyA	1917972	Phylogenetic	L11L	A	G	99.8544	687	Y	A	G	100	44	Y
11MY0596	katG	2155168	Resistant	S315T	G	C	99.7543	407	Y	C	G	100	48	Y
11MY0596	pncA	2288709	Resistant	NA	NA	delC	99.4981	772	Y	NA	delC	100	46	Y
11MY0596	ethA	4326166	Resistant	NA	NA	inserG	89.1943	1192	Y	NA	inserG	89.8876	89	Y
11MY0596	gidB	4407588	Phylogenetic	A205A	A	G	99.6127	1549	Y	T	C	100	42	Y
11MY0596	gidB	4407927	Phylogenetic	E92D	A	C	99.2803	2362	Y	T	G	100	58	Y
11MY0618	gyrA	7570	Resistant	A90V	C	T	99.6084	1532	Y	C	T	100	41	Y
11MY0618	gyrA	7585	Phylogenetic	S95T	G	C	100	1553	Y	G	C	100	42	Y
11MY0618	rpoB2	760315	Uncharacterised	V170G	T	G	99.5349	1720	Y	T	G	100	66	Y
11MY0618	rpoB1	761110	Resistant	D435V	A	T	99.875	4799	Y	A	T	100	66	Y
11MY0618	rrs2	1472359	Resistant	NA	A	C	100	365	Y	A	C	100	36	Y
11MY0618	rrs1	1473246	Resistant	NA	A	G	99.7509	803	Y	A	G	100	42	Y
11MY0618	fabG1	1673425	Resistant	NA	C	T	99.6455	3385	Y	C	T	100	68	Y
11MY0618	tlyA	1917972	Phylogenetic	L11L	A	G	100	578	Y	A	G	100	63	Y
11MY0618	katG	2155168	Resistant	S315T	G	C	99.7429	389	Y	C	G	100	56	Y
11MY0618	pncA	2289134	Resistant	NA	NA	inserGCCAGGTA	77.0584	3668	Y	NA	inserGCCAGGTA	52.1127	71	Y
11MY0618	embB	4247431	Resistant	M306I	G	A	99.8514	673	Y	G	A	100	84	Y
11MY0618	ethA	4326930	Resistant	NA	NA	delG	99.6302	1412	Y	NA	delG	98.4848	66	Y
11MY0618	gidB	4408156	Phylogenetic	L16R	T	G	100	322	Y	A	C	100	92	Y
11MY0673	gyrB	6817	Synonymous	K526K	G	A	99.6325	2449	Y	G	A	100	20	Y
11MY0673	gyrA	7585	Phylogenetic	S95T	G	C	100	2325	Y	G	C	100	34	Y
11MY0673	rpoB1	761155	Resistant	S450L	C	T	99.8274	6372	Y	C	T	100	51	Y
11MY0673	rpsL	781687	Resistant	K43R	A	G	99.9162	3579	Y	A	G	100	34	Y
11MY0673	fabG1	1673425	Resistant	NA	C	T	99.507	4057	Y	C	T	100	70	Y
11MY0673	inhA	1674481	Resistant	S94A	T	G	99.6252	3202	Y	T	G	100	73	Y
11MY0673	tlyA	1917972	Phylogenetic	L11L	A	G	99.7191	712	Y	A	G	100	120	Y
11MY0673	gidB	4408156	Phylogenetic	L16R	T	G	100	426	Y	A	C	100	63	Y
11MY1029	gyrA	7585	Phylogenetic	S95T	G	C	99.9491	1963	Y	G	C	100	218	Y
11MY1029	rpoB1	761155	Resistant	S450L	C	T	99.7921	4809	Y	C	T	100	171	Y
11MY1029	rpsL	781687	Resistant	K43R	A	G	99.9178	2434	Y	A	G	100	275	Y
11MY1029	tlyA	1917972	Phylogenetic	L11L	A	G	100	687	Y	A	G	100	157	Y
11MY1029	katG	2155168	Resistant	S315T	G	C	100	310	Y	C	G	100	197	Y
11MY1029	pncA	2288971	Resistant	E91Stop	G	T	99.7728	3961	Y	C	A	100	241	Y
11MY1029	eis	2715346	Resistant	NA	C	T	99.6681	5122	Y	G	A	100	264	Y
11MY1029	embB	4247429	Resistant	M306V	A	G	99.5305	426	Y	A	G	100	191	Y
11MY1029	gidB	4407588	Phylogenetic	A205A	A	G	100	1469	Y	T	C	100	222	Y
11MY1029	gidB	4407927	Phylogenetic	E92D	A	C	99.9082	2178	Y	T	G	100	213	Y
11MY1044	gyrA	7539	Phylogenetic	T80A	A	G	99.5104	1634	Y	A	G	100	204	Y
11MY1044	gyrA	7585	Phylogenetic	S95T	G	C	99.5808	1670	Y	G	C	100	193	Y
11MY1044	rpoB1	761155	Resistant	S450L	C	T	99.5026	4825	Y	C	T	99.5633	229	Y
11MY1044	tlyA	1917972	Phylogenetic	L11L	A	G	99.9018	1018	Y	A	G	100	172	Y
11MY1044	katG	2155168	Resistant	S315T	G	C	99.4495	545	Y	C	G	100	172	Y
11MY1044	pncA	2289213	Resistant	Q10R	A	G	97.7528	445	Y	T	C	99.5074	203	Y
11MY1044	ethA	4326249	Resistant	NA	NA	delGTAATTCAAC	99.3834	2085	Y	NA	delGTAATTCAAC	77.8226	248	Y
11MY1044	gidB	4408094	Uncharacterised	G37R	G	A	99.6	1500	Y	C	T	100	247	Y
11MY1724	gyrA	7585	Phylogenetic	S95T	G	C	99.8371	1842	Y	G	C	100	89	Y
11MY1724	rpoB1	761155	Resistant	S450L	C	T	99.7865	5621	Y	C	T	100	76	Y
11MY1724	rpsL	781822	Resistant	K88R	A	G	99.4866	3506	Y	A	G	100	107	Y
11MY1724	rrs2	1472337	Uncharacterised	NA	C	T	99.7462	394	Y	C	T	100	83	Y
11MY1724	tlyA	1917972	Phylogenetic	L11L	A	G	100	461	Y	A	G	100	79	Y
11MY1724	katG	2155168	Resistant	S315T	G	C	100	303	Y	C	G	100	70	Y
11MY1724	pncA	2288769	Resistant	NA	NA	inserC	86.3472	1620	Y	NA	inserC	89.3333	75	Y
11MY1724	embB	4247431	Resistant	M306I	G	A	99.3043	575	Y	G	A	100	83	Y
11MY1724	gidB	4408156	Phylogenetic	L16R	T	G	99.6933	326	Y	A	C	99.0099	101	Y
12-1124	gyrA	7585	Phylogenetic	S95T	G	C	99.916	3570	Y	G	C	100	72	Y
12-1124	rpoB1	761140	Resistant	H445L	A	T	99.5032	10064	Y	A	T	100	59	Y
12-1124	rrs2	1472359	Resistant	NA	A	C	99.7592	5815	Y	A	C	100	107	Y
12-1124	tlyA	1917972	Phylogenetic	L11L	A	G	99.2674	273	Y	A	G	100	52	Y
12-1124	katG	2155168	Resistant	S315T	G	C	100	369	Y	C	G	100	59	Y
12-1124	pncA	2289047	Phylogenetic	S65S	C	T	99.7389	5361	Y	G	A	100	83	Y
12-1124	gidB	4407588	Phylogenetic	A205A	A	G	99.8131	1605	Y	T	C	100	66	Y
12-1157	gyrA	7582	Resistant	D94G	A	G	99.8975	1952	Y	A	G	99.63	270	Y
12-1157	gyrA	7585	Phylogenetic	S95T	G	C	99.9491	1966	Y	G	C	100	271	Y
12-1157	rpoB1	761155	Resistant	S450L	C	T	99.6908	3881	Y	C	T	100	302	Y
12-1157	rpsL	781687	Resistant	K43R	A	G	99.7568	2467	Y	A	G	99.7222	360	Y
12-1157	rrs1	1473246	Resistant	NA	A	G	100	537	Y	A	G	100	335	Y
12-1157	tlyA	1917972	Phylogenetic	L11L	A	G	100	333	Y	A	G	100	212	Y
12-1157	katG	2155168	Resistant	S315T	G	C	100	199	Y	C	G	99.6169	261	Y
12-1157	pncA	2288955	Resistant	K96T	A	C	99.345	2290	Y	T	G	100	280	Y
12-1157	embB	4247730	Resistant	G406A	G	C	98.8583	1489	Y	G	C	100	295	Y
12-1157	ethA	4326302	Uncharacterised	W391Stop	G	A	99.179	609	Y	C	T	100	414	Y
12-1157	gidB	4407588	Phylogenetic	A205A	A	G	99.5116	819	Y	T	C	100	255	Y
12-1157	gidB	4407927	Phylogenetic	E92D	A	C	99.7496	1198	Y	T	G	100	304	Y
1270	rpoB1	760975	Phylogenetic	M390T	T	C	98.6692	526	Y	T	C	100	278	Y
1270	rpoB1	761110	Resistant	D435V	A	T	98.1268	3737	Y	A	T	100	323	Y
1270	tlyA	1917972	Phylogenetic	L11L	A	G	99.6454	564	Y	A	G	100	222	Y
1270	katG	2155168	Resistant	S315T	G	C	99.3243	296	Y	C	G	100	322	Y
1270	gidB	4408013	Uncharacterised	R64G	C	G	99.1201	1591	Y	G	C	100	429	Y
12MY0258	gyrA	7585	Phylogenetic	S95T	G	C	99.9277	1384	Y	G	C	100	117	Y
12MY0258	rpoB1	761110	Resistant	D435V	A	T	99.3318	3592	Y	A	T	100	101	Y
12MY0258	fabG1	1673425	Resistant	NA	C	T	99.7654	2558	Y	C	T	100	131	Y
12MY0258	inhA	1674782	Resistant	I194T	T	C	99.6328	817	Y	T	C	100	111	Y
12MY0258	tlyA	1917972	Phylogenetic	L11L	A	G	100	261	Y	A	G	100	81	Y
12MY0258	gidB	4408009	Uncharacterised	V65A	T	C	99.6914	972	Y	A	G	100	123	Y
12MY0570	rpoB1	761155	Resistant	S450L	C	T	99.3708	4768	Y	C	T	100	29	Y
12MY0570	rpoB1	761156	Synonymous	S450S	G	C	99.4193	4822	Y	G	C	100	30	Y
12MY0570	gyrB	6576	Uncharacterised	R446H	G	A	99.4861	4281	Y	G	A	100	53	Y
12MY0570	gyrA	7585	Phylogenetic	S95T	G	C	99.9636	2748	Y	G	C	100	31	Y
12MY0570	rpsL	781687	Resistant	K43R	A	G	99.5382	2815	Y	A	G	96.9697	33	Y
12MY0570	rrs1	1473246	Resistant	NA	A	G	99.6979	993	Y	A	G	100	48	Y
12MY0570	fabG1	1673423	Resistant	NA	G	T	99.3598	3124	Y	G	T	100	22	Y
12MY0570	tlyA	1917972	Phylogenetic	L11L	A	G	99.6825	630	Y	A	G	100	16	Y
12MY0570	katG	2155168	Resistant	S315T	G	C	100	404	Y	C	G	100	32	Y
12MY0570	pncA	2288929	Uncharacterised	G105R	G	C	99.4793	4225	Y	C	G	100	36	Y
12MY0570	embB	4247429	Resistant	M306V	A	G	99.8521	676	Y	A	G	100	23	Y
12MY0570	ethA	4327333	Resistant	NA	NA	inserA	94.6801	1570	Y	NA	inserA	80	15	Y
12MY0570	gidB	4407588	Phylogenetic	A205A	A	G	99.8165	1635	Y	T	C	100	43	Y
12MY0570	gidB	4407927	Phylogenetic	E92D	A	C	99.7503	2403	Y	T	G	100	34	Y
12MY0661	gyrA	7581	Resistant	D94N	G	A	99.8771	2442	Y	G	A	100	45	Y
12MY0661	gyrA	7585	Phylogenetic	S95T	G	C	99.9593	2455	Y	G	C	100	46	Y
12MY0661	rpoB1	761110	Resistant	D435V	A	T	99.6969	7258	Y	A	T	100	30	Y
12MY0661	fabG1	1673432	Resistant	NA	T	C	99.9539	4336	Y	T	C	100	55	Y
12MY0661	tlyA	1917972	Phylogenetic	L11L	A	G	100	116	Y	A	G	100	36	Y
12MY0661	katG	2155168	Resistant	S315T	G	C	100	203	Y	C	G	100	36	Y
12MY0661	pncA	2288826	Resistant	V139G	T	G	99.8734	2370	Y	A	C	100	49	Y
12MY0661	embB	4247429	Resistant	M306V	A	G	100	308	Y	A	G	100	48	Y
12MY0661	ethA	4327442	Uncharacterised	G11A	G	C	99.7826	460	Y	C	G	100	36	Y
12MY0661	gidB	4407428	Uncharacterised	NA	C	G	100	138	Y	G	C	100	37	Y
12MY0661	gidB	4407967	Phylogenetic	L79S	T	C	99.9194	1241	Y	A	G	100	42	Y
12MY0988	gyrA	7585	Phylogenetic	S95T	G	C	99.94	3333	Y	G	C	100	110	Y
12MY0988	rpoB1	761155	Resistant	S450L	C	T	99.8596	4984	Y	C	T	100	58	Y
12MY0988	rpsL	781687	Resistant	K43R	A	G	99.5005	2803	Y	A	G	100	82	Y
12MY0988	tlyA	1917972	Phylogenetic	L11L	A	G	100	667	Y	A	G	100	41	Y
12MY0988	katG	2155168	Resistant	S315T	G	C	100	366	Y	C	G	100	55	Y
12MY0988	embB	4247730	Resistant	G406A	G	C	99.5552	2473	Y	G	C	100	54	Y
12MY0988	ethA	4326964	Resistant	NA	NA	delT	99.3711	1745	Y	NA	delT	95.6522	69	Y
12MY0988	gidB	4407588	Phylogenetic	A205A	A	G	99.6497	1713	Y	T	C	100	78	Y
12MY0988	gidB	4407927	Phylogenetic	E92D	A	C	99.6952	2625	Y	T	G	98.8636	88	Y
12MY1287	gyrA	7585	Phylogenetic	S95T	G	C	100	4040	Y	G	C	100	247	Y
12MY1287	rpoB1	761110	Resistant	D435V	A	T	99.3012	6869	Y	A	T	100	120	Y
12MY1287	rpsL	781822	Resistant	K88R	A	G	99.5285	5727	Y	A	G	100	197	Y
12MY1287	tlyA	1917972	Phylogenetic	L11L	A	G	100	228	Y	A	G	100	99	Y
12MY1287	katG	2155168	Resistant	S315T	G	C	99.322	295	Y	C	G	100	119	Y
12MY1287	embB	4247429	Resistant	M306V	A	G	99.1826	367	Y	A	G	100	100	Y
12MY1287	ethA	4326676	Uncharacterised	S266R	C	G	69.7239	1014	Y	G	C	100	265	Y
12MY1287	ethA	4326974	Uncharacterised	W167S	G	C	99.7148	1052	Y	C	G	100	182	Y
12MY1287	gidB	4407588	Phylogenetic	A205A	A	G	99.9077	1083	Y	T	C	100	173	Y
12MY1287	gidB	4407927	Phylogenetic	E92D	A	C	100	1843	Y	T	G	100	187	Y
12MY1475	ethA	4326000	Uncharacterised	NA	T	A	8.9317	571	Y	A*	T*	7.61*	184	N
12MY1475	gyrA	7585	Phylogenetic	S95T	G	C	99.9001	2003	Y	G	C	100	130	Y
12MY1475	rpoB1	761155	Resistant	S450L	C	T	99.7733	5734	Y	C	T	99.3548	155	Y
12MY1475	rpsL	781687	Resistant	K43R	A	G	99.7101	2760	Y	A	G	100	209	Y
12MY1475	tlyA	1917972	Phylogenetic	L11L	A	G	100	548	Y	A	G	100	207	Y
12MY1475	katG	2155168	Resistant	S315T	G	C	100	393	Y	C	G	100	173	Y
12MY1475	pncA	2289073	Resistant	H57Y	C	T	99.5929	4421	Y	G	A	100	207	Y
12MY1487	gyrA	7585	Phylogenetic	S95T	G	C	100	451	Y	G	C	100	188	Y
12MY1487	rpoB1	761155	Resistant	S450L	C	T	99.7476	1585	Y	C	T	100	141	Y
12MY1487	rrs2	1472359	Resistant	NA	A	C	99.844	1282	Y	A	C	99.4118	170	Y
12MY1487	tlyA	1917972	Phylogenetic	L11L	A	G	100	47	Y	A	G	100	112	Y
12MY1487	katG	2155208	Uncharacterised	S302R	A	C	99.3902	164	Y	T	G	100	117	Y
12MY1487	pncA	2288727	Resistant	L172P	T	C	100	87	Y	A	G	100	138	Y
12MY1487	gidB	4407588	Phylogenetic	A205A	A	G	100	245	Y	T	C	100	193	Y
12MY1487	gidB	4407927	Phylogenetic	E92D	A	C	100	368	Y	T	G	100	182	Y
12MY1616	gyrA	7585	Phylogenetic	S95T	G	C	99.961	2566	Y	G	C	100	100	Y
12MY1616	rpoB1	761155	Resistant	S450L	C	T	99.7887	8517	Y	C	T	100	110	Y
12MY1616	fabG1	1673423	Resistant	NA	G	T	99.1608	4528	Y	G	T	99.2481	133	Y
12MY1616	tlyA	1917972	Phylogenetic	L11L	A	G	100	500	Y	A	G	100	93	Y
12MY1616	katG	2155168	Resistant	S315T	G	C	98.5185	270	Y	C	G	100	87	Y
12MY1616	eis	2715344	Resistant	NA	C	T	99.3125	9455	Y	G	A	100	136	Y
12MY1616	embB	4247429	Resistant	M306V	A	G	99.4208	518	Y	A	G	100	98	Y
12MY1616	gidB	4407857	Uncharacterised	R116W	C	T	97.6993	1869	Y	G	A	100	112	Y
12MY1616	gidB	4408156	Phylogenetic	L16R	T	G	98.9051	274	Y	A	C	100	105	Y
12MY1730	pncA	2288757	Resistant	G162D	G	A	4.46257	2084	Y	C*	T*	5.12*	215	N
12MY1730	pncA	2288820	Resistant	Q141P	A	C	34.9711	4498	Y	T*	G*	36.36*	231	N
12MY1730	pncA	2289090	Resistant	H51P	A	C	6.52479	4981	Y	T*	G*	7.18*	195	N
12MY1730	gyrA	7585	Phylogenetic	S95T	G	C	99.9653	2879	Y	G	C	100	222	Y
12MY1730	rpoB1	761155	Resistant	S450L	C	T	99.6824	6298	Y	C	T	100	156	Y
12MY1730	rpsL	781687	Resistant	K43R	A	G	99.8571	3499	Y	A	G	100	242	Y
12MY1730	tlyA	1917972	Phylogenetic	L11L	A	G	100	668	Y	A	G	100	152	Y
12MY1730	katG	2155168	Resistant	S315T	G	C	100	418	Y	C	G	100	145	Y
12MY1730	pncA	2288848	Resistant	NA	NA	inserG	43.671	5430	Y	NA	inserG	46.1864	236	Y
12MY1730	eis	2715344	Resistant	NA	C	T	99.5415	7633	Y	G	A	100	247	Y
12MY1730	embB	4247730	Resistant	G406D	G	A	99.6229	2917	Y	G	A	100	179	Y
12MY1730	gidB	4407588	Phylogenetic	A205A	A	G	99.7148	1753	Y	T	C	100	190	Y
12MY1730	gidB	4407927	Phylogenetic	E92D	A	C	99.7315	2607	Y	T	G	99.4681	188	Y
12MY1752	rpoB1	761155	Resistant	S450L	C	T	99.8751	6404	Y	C	T	100	216	Y
12MY1752	tlyA	1917972	Phylogenetic	L11L	A	G	100	304	Y	A	G	100	212	Y
12MY1752	katG	2155168	Resistant	S315T	G	C	100	201	Y	C	G	100	205	Y
12MY1752	pncA	2289031	Resistant	H71Y	C	T	99.3741	3355	Y	G	A	100	246	Y
12MY1752	embB	4248003	Resistant	Q497R	A	G	98.6807	1137	Y	A	G	100	235	Y
12MY1752	gidB	4408096	Uncharacterised	V36G	T	G	98.318	654	Y	A	C	99.6283	269	Y
12MY1761	gyrA	7585	Phylogenetic	S95T	G	C	100	1691	Y	G	C	100	134	Y
12MY1761	rpoB1	761140	Resistant	H445L	A	T	99.7354	5292	Y	A	T	100	144	Y
12MY1761	rrs2	1472359	Resistant	NA	A	C	99.7669	429	Y	A	C	100	180	Y
12MY1761	fabG1	1673425	Resistant	NA	C	T	99.8893	3613	Y	C	T	100	176	Y
12MY1761	tlyA	1917972	Phylogenetic	L11L	A	G	99.6377	552	Y	A	G	100	126	Y
12MY1761	katG	2155168	Resistant	S315T	G	C	100	351	Y	C	G	100	133	Y
12MY1761	pncA	2289180	Phylogenetic	V21A	T	C	99.9405	3359	Y	A	G	100	95	Y
12MY1761	embB	4248003	Resistant	Q497R	A	G	99.8147	1619	Y	A	G	99.4118	170	Y
12MY1761	gidB	4408156	Phylogenetic	L16R	T	G	100	349	Y	A	C	100	139	Y
12MY1792	gyrA	7585	Phylogenetic	S95T	G	C	99.9572	2334	Y	G	C	100	177	Y
12MY1792	rpoB1	761155	Resistant	S450L	C	T	99.7405	6551	Y	C	T	100	201	Y
12MY1792	tlyA	1917972	Phylogenetic	L11L	A	G	99.8459	649	Y	A	G	100	176	Y
12MY1792	katG	2155168	Resistant	S315T	G	C	100	384	Y	C	G	100	197	Y
12MY1792	pncA	2288982	Resistant	NA	NA	inserTGTCCAGACTGGGA	43.0887	3656	Y	NA	inserTGTCCAGACTGGGA	40	250	Y
12MY1792	embB	4247429	Resistant	M306V	A	G	99.5041	605	Y	A	G	100	219	Y
12MY1792	gidB	4408156	Phylogenetic	L16R	T	G	100	352	Y	A	C	100	220	Y
12MY1854	gyrA	7582	Resistant	D94G	A	G	99.3865	489	Y	A	G	99.61	259	Y
12MY1854	gyrA	7585	Phylogenetic	S95T	G	C	100	515	Y	G	C	99.61	256	Y
12MY1854	rpoB1	761155	Resistant	S450L	C	T	99.7301	1482	Y	C	T	100	198	Y
12MY1854	rpsL	781687	Resistant	K43R	A	G	99.8736	791	Y	A	G	100	281	Y
12MY1854	tlyA	1917972	Phylogenetic	L11L	A	G	100	172	Y	A	G	100	167	Y
12MY1854	katG	2155168	Resistant	S315T	G	C	100	152	Y	C	G	100	241	Y
12MY1854	pncA	2289072	Resistant	H57R	A	G	99.4021	1338	Y	T	C	100	228	Y
12MY1854	eis	2715342	Resistant	NA	G	A	99.5166	1862	Y	C	T	100	287	Y
12MY1854	embB	4247429	Resistant	M306V	A	G	100	142	Y	A	G	100	236	Y
12MY1854	gidB	4407588	Phylogenetic	A205A	A	G	100	688	Y	T	C	100	243	Y
12MY1854	gidB	4407927	Phylogenetic	E92D	A	C	99.7647	850	Y	T	G	100	232	Y
13-0161	gyrA	7585	Phylogenetic	S95T	G	C	99.7162	2114	Y	G	C	100	194	Y
13-0161	rpoB1	761140	Resistant	H445L	A	T	98.8105	3699	Y	A	T	100	103	Y
13-0161	rpsL	781687	Resistant	K43R	A	G	99.7439	2343	Y	A	G	100	189	Y
13-0161	tlyA	1917972	Phylogenetic	L11L	A	G	100	595	Y	A	G	100	135	Y
13-0161	katG	2155168	Resistant	S315T	G	C	100	320	Y	C	G	100	112	Y
13-0161	gidB	4407588	Phylogenetic	A205A	A	G	99.7847	1858	Y	T	C	100	150	Y
13-0161	gidB	4407927	Phylogenetic	E92D	A	C	99.8449	2579	Y	T	G	100	143	Y
13-0474	rpoB1	761110	Resistant	D435V	A	T	99.3638	3301	Y	A	T	100	137	Y
13-0474	rpsL	781687	Resistant	K43R	A	G	99.32	2500	Y	A	G	100	249	Y
13-0474	rrs1	1473246	Resistant	NA	A	G	99.3174	879	Y	A	G	100	311	Y
13-0474	tlyA	1917972	Phylogenetic	L11L	A	G	100	316	Y	A	G	100	136	Y
13-0474	katG	2155168	Resistant	S315T	G	C	99.2157	255	Y	C	G	100	132	Y
13-0474	pncA	2289202	Uncharacterised	C14G	T	G	99.3127	2328	Y	A	C	100	126	Y
13-0474	embB	4247431	Resistant	M306I	G	A	98.7212	391	Y	G	A	100	159	Y
13-0493	gyrA	7585	Phylogenetic	S95T	G	C	99.9588	2430	Y	G	C	100	88	Y
13-0493	rpoB1	761155	Resistant	S450L	C	T	99.7818	3667	Y	C	T	100	84	Y
13-0493	rpsL	781822	Resistant	K88R	A	G	99.4568	2209	Y	A	G	100	118	Y
13-0493	tlyA	1917972	Phylogenetic	L11L	A	G	100	300	Y	A	G	100	72	Y
13-0493	katG	2155168	Resistant	S315T	G	C	100	245	Y	C	G	100	83	Y
13-0493	pncA	2288850	Resistant	NA	NA	inserCC	86.4338	2539	Y	NA	inserCC	78.8732	71	Y
13-0493	embB	4247502	Uncharacterised	F330S	T	C	99.3281	893	Y	T	C	100	98	Y
13-0493	gidB	4407588	Phylogenetic	A205A	A	G	99.7821	1377	Y	T	C	100	88	Y
13-0493	gidB	4407927	Phylogenetic	E92D	A	C	99.8469	1959	Y	T	G	100	100	Y
13-0494	gyrA	7572	Resistant	S91P	T	C	99.5734	2813	Y	T	C	100	80	Y
13-0494	gyrA	7585	Phylogenetic	S95T	G	C	99.928	2779	Y	G	C	100	94	Y
13-0494	rpoB1	761155	Resistant	S450L	C	T	99.7185	5328	Y	C	T	97.9167	48	Y
13-0494	rpsL	781687	Resistant	K43R	A	G	99.9212	2539	Y	A	G	100	72	Y
13-0494	tlyA	1917972	Phylogenetic	L11L	A	G	100	204	Y	A	G	100	53	Y
13-0494	katG	2155168	Resistant	S315T	G	C	99.5025	201	Y	C	G	100	58	Y
13-0494	pncA	2289219	Resistant	D8G	A	G	99.6695	2118	Y	T	C	100	42	Y
13-0494	embB	4247431	Resistant	M306I	G	A	99.7126	348	Y	G	A	100	52	Y
13-0494	gidB	4407588	Phylogenetic	A205A	A	G	99.8155	1084	Y	T	C	100	51	Y
13-0494	gidB	4407927	Phylogenetic	E92D	A	C	100	1497	Y	T	G	100	60	Y
13-0495	gyrA	7572	Resistant	S91P	T	C	99.2389	2365	Y	T	C	100	112	Y
13-0495	gyrA	7585	Phylogenetic	S95T	G	C	99.9581	2389	Y	G	C	100	115	Y
13-0495	rpoB1	761155	Resistant	S450L	C	T	99.6898	4513	Y	C	T	100	123	Y
13-0495	rpsL	781687	Resistant	K43R	A	G	99.2927	2262	Y	A	G	99.359	156	Y
13-0495	tlyA	1917972	Phylogenetic	L11L	A	G	100	164	Y	A	G	100	101	Y
13-0495	katG	2155168	Resistant	S315T	G	C	99.4382	178	Y	C	G	100	127	Y
13-0495	pncA	2289219	Resistant	D8G	A	G	98.8889	1530	Y	T	C	100	103	Y
13-0495	embB	4247431	Resistant	M306I	G	A	100	254	Y	G	A	100	145	Y
13-0495	gidB	4407588	Phylogenetic	A205A	A	G	98.8688	884	Y	T	C	100	109	Y
13-0495	gidB	4407927	Phylogenetic	E92D	A	C	98.8872	1348	Y	T	G	100	129	Y
13-1442	gyrA	7585	Phylogenetic	S95T	G	C	99.9102	3340	Y	G	C	100	126	Y
13-1442	rpoB1	761155	Resistant	S450L	C	T	99.8294	5861	Y	C	T	99.1453	117	Y
13-1442	rpsL	781687	Resistant	K43R	A	G	99.5984	2739	Y	A	G	99.2126	127	Y
13-1442	tlyA	1917972	Phylogenetic	L11L	A	G	100	80	Y	A	G	100	79	Y
13-1442	katG	2155168	Resistant	S315T	G	C	100	88	Y	C	G	100	108	Y
13-1442	pncA	2288757	Resistant	G162D	G	A	99.7163	705	Y	C	T	100	120	Y
13-1442	eis	2715344	Resistant	NA	C	T	99.5955	5686	Y	G	A	100	131	Y
13-1442	embB	4247730	Resistant	G406D	G	A	98.3439	785	Y	G	A	100	105	Y
13-1442	gidB	4407588	Phylogenetic	A205A	A	G	98.4	375	Y	T	C	100	94	Y
13-1442	gidB	4407927	Phylogenetic	E92D	A	C	98.7522	561	Y	T	G	100	116	Y
13-1574	gyrB	6446	Uncharacterised	A403S	G	T	99.7083	4456	Y	G	T	100	66	Y
13-1574	gyrA	7585	Phylogenetic	S95T	G	C	100	3693	Y	G	C	100	53	Y
13-1574	rpoB1	760969	Phylogenetic	S388L	C	T	99.7613	1257	Y	C	T	100	59	Y
13-1574	rpoB1	761155	Resistant	S450L	C	T	99.6437	12910	Y	C	T	100	62	Y
13-1574	inhA	1674434	Phylogenetic	V78A	T	C	99.7031	2358	Y	T	C	100	36	Y
13-1574	tlyA	1917972	Phylogenetic	L11L	A	G	100	75	Y	A	G	100	47	Y
13-1574	katG	2155168	Resistant	S315T	G	C	100	165	Y	C	G	100	73	Y
13-1574	katG	2155503	Synonymous	T203T	C	T	99.7116	1387	Y	G	A	100	42	Y
13-1574	pncA	2288817	Resistant	T142K	C	A	99.5844	2647	Y	G	T	100	57	Y
13-1574	embB	4247431	Resistant	M306I	G	A	100	334	Y	G	A	100	58	Y
13-1574	embB	4247646	Phylogenetic	E378A	A	C	99.1238	913	Y	A	C	100	63	Y
13-1574	ethA	4326465	Uncharacterised	I337V	A	G	99.5992	998	Y	T	C	100	62	Y
13-1574	ethA	4327034	Uncharacterised	Y147C	A	G	99.562	685	Y	T	C	100	63	Y
13-1574	gidB	4407588	Phylogenetic	A205A	A	G	100	511	Y	T	C	100	48	Y
13-1574	gidB	4407695	Uncharacterised	E170K	G	A	99.2718	824	Y	C	T	100	66	Y
13-1686	gyrA	7582	Resistant	D94G	A	G	99.4539	2930	Y	A	G	100	166	Y
13-1686	gyrA	7585	Phylogenetic	S95T	G	C	99.9314	2916	Y	G	C	100	170	Y
13-1686	gyrB	6817	Synonymous	K526K	G	A	99.4639	2052	Y	G	A	100	174	Y
13-1686	rpoB1	761155	Resistant	S450L	C	T	99.1816	5987	Y	C	T	100	286	Y
13-1686	rpsL	781687	Resistant	K43R	A	G	99.369	3962	Y	A	G	99.67	303	Y
13-1686	fabG1	1673425	Resistant	NA	C	T	99.4218	3286	Y	C	T	100	241	Y
13-1686	inhA	1674481	Resistant	S94A	T	G	99.5402	2610	Y	T	G	100	176	Y
13-1686	tlyA	1917972	Phylogenetic	L11L	A	G	100	703	Y	A	G	100	190	Y
13-1686	pncA	2288883	Resistant	L120P	T	C	99.1796	4754	Y	A	G	100	278	Y
13-1686	eis	2715342	Resistant	NA	G	A	99.4611	6124	Y	C	T	99.3056	288	Y
13-1686	embB	4247429	Resistant	M306V	A	G	99.8328	598	Y	A	G	100	238	Y
13-1686	gidB	4408156	Phylogenetic	L16R	T	G	99.4398	357	Y	A	C	100	263	Y
13-2312	gyrA	7582	Resistant	D94G	A	G	99.9649	5694	Y	A	G	100	169	Y
13-2312	gyrA	7585	Phylogenetic	S95T	G	C	99.8946	5693	Y	G	C	100	167	Y
13-2312	rpoB1	761155	Resistant	S450L	C	T	99.7312	11903	Y	C	T	100	194	Y
13-2312	rpsL	781687	Resistant	K43R	A	G	99.7907	4777	Y	A	G	100	199	Y
13-2312	tlyA	1917972	Phylogenetic	L11L	A	G	100	123	Y	A	G	100	134	Y
13-2312	katG	2155168	Resistant	S315T	G	C	100	164	Y	C	G	99.435	177	Y
13-2312	pncA	2289072	Resistant	H57R	A	G	98.6936	3368	Y	T	C	100	166	Y
13-2312	eis	2715342	Resistant	NA	G	A	99.4722	10989	Y	C	T	100	165	Y
13-2312	embB	4247429	Resistant	M306V	A	G	98.6348	293	Y	A	G	100	186	Y
13-2312	gidB	4407588	Phylogenetic	A205A	A	G	99.711	692	Y	T	C	99.3548	155	Y
13-2312	gidB	4407927	Phylogenetic	E92D	A	C	99.6198	1052	Y	T	G	99.505	202	Y
13-700	gyrA	7539	Phylogenetic	T80A	A	G	99.8171	2733	Y	A	G	100	20	Y
13-700	gyrA	7570	Phylogenetic	A90G	C	G	99.8087	2614	Y	C	G	100	21	Y
13-700	gyrA	7585	Phylogenetic	S95T	G	C	99.8836	2578	Y	G	C	100	25	Y
13-700	rpoB1	761155	Resistant	S450L	C	T	99.7224	6125	Y	C	T	94.1176	17	Y
13-700	rpsL	781687	Resistant	K43R	A	G	99.9008	4034	Y	A	G	100	31	Y
13-700	tlyA	1917972	Phylogenetic	L11L	A	G	100	994	Y	A	G	100	21	Y
13-700	katG	2155168	Resistant	S315T	G	C	99.8016	504	Y	C	G	100	22	Y
13-700	embB	4248035	Uncharacterised	V508F	G	T	99.7035	1349	Y	G	T	92.8571	14	Y
13-700	ethA	4326572	Uncharacterised	L301P	T	C	99.7085	1715	Y	A	G	96.4286	28	Y
13MY0049	gyrA	7582	Resistant	D94G	A	G	99.6862	2231	Y	A	G	99.71	350	Y
13MY0049	gyrA	7585	Phylogenetic	S95T	G	C	99.6879	2243	Y	G	C	100	347	Y
13MY0049	rpoB1	761155	Resistant	S450L	C	T	99.7243	5440	Y	C	T	100	322	Y
13MY0049	rpsL	781687	Resistant	K43R	A	G	99.9678	3107	Y	A	G	99.7669	429	Y
13MY0049	tlyA	1917972	Phylogenetic	L11L	A	G	100	973	Y	A	G	100	257	Y
13MY0049	katG	2155168	Resistant	S315T	G	C	99.763	422	Y	C	G	100	313	Y
13MY0049	pncA	2289072	Resistant	H57R	A	G	99.8599	4998	Y	T	C	100	324	Y
13MY0049	eis	2715342	Resistant	NA	G	A	99.7667	6859	Y	C	T	100	407	Y
13MY0049	embB	4247429	Resistant	M306V	A	G	99.6485	569	Y	A	G	100	337	Y
13MY0049	gidB	4407588	Phylogenetic	A205A	A	G	99.8415	1893	Y	T	C	99.7312	372	Y
13MY0049	gidB	4407927	Phylogenetic	E92D	A	C	99.6578	2922	Y	T	G	100	424	Y
13MY0200	gyrA	7585	Phylogenetic	S95T	G	C	99.9604	2527	Y	G	C	100	163	Y
13MY0200	rpoB1	761155	Resistant	S450L	C	T	99.7232	6503	Y	C	T	100	170	Y
13MY0200	rpsL	781687	Resistant	K43R	A	G	99.7761	3127	Y	A	G	100	225	Y
13MY0200	tlyA	1917972	Phylogenetic	L11L	A	G	99.8428	636	Y	A	G	100	153	Y
13MY0200	katG	2155168	Resistant	S315T	G	C	99.3865	326	Y	C	G	100	134	Y
13MY0200	pncA	2289199	Resistant	E15Stop	G	T	99.5348	3869	Y	C	A	100	146	Y
13MY0200	embB	4247431	Resistant	M306I	G	A	99.3367	603	Y	G	A	100	171	Y
13MY0200	ethA	4326930	Uncharacterised	G182S	G	A	99.1362	1505	Y	C	T	100	154	Y
13MY0200	gidB	4407588	Phylogenetic	A205A	A	G	99.9393	1648	Y	T	C	100	178	Y
13MY0200	gidB	4407927	Phylogenetic	E92D	A	C	99.7584	2483	Y	T	G	100	198	Y
13MY0292	gyrB	6554	Uncharacterised	P439A	C	G	99.4245	2954	Y	C	G	100	73	Y
13MY0292	gyrA	7585	Phylogenetic	S95T	G	C	100	1830	Y	G	C	100	100	Y
13MY0292	rpoB1	761155	Resistant	S450L	C	T	99.7672	6014	Y	C	T	100	86	Y
13MY0292	rpsL	781687	Resistant	K43R	A	G	99.6888	2892	Y	A	G	100	122	Y
13MY0292	tlyA	1917972	Phylogenetic	L11L	A	G	100	407	Y	A	G	100	87	Y
13MY0292	katG	2155168	Resistant	S315T	G	C	100	274	Y	C	G	100	66	Y
13MY0292	gidB	4408156	Phylogenetic	L16R	T	G	100	257	Y	A	C	100	83	Y
13MY0772	gyrA	7585	Phylogenetic	S95T	G	C	99.8922	928	Y	G	C	100	52	Y
13MY0772	tlyA	1917972	Phylogenetic	L11L	A	G	99.4652	187	Y	A	G	95.5556	45	Y
13MY0772	gidB	4408156	Phylogenetic	L16R	T	G	100	139	Y	A	C	100	71	Y
13MY0822	gyrA	7585	Phylogenetic	S95T	G	C	99.8923	2785	Y	G	C	100	22	Y
13MY0822	tlyA	1917972	Phylogenetic	L11L	A	G	100	512	Y	A	G	100	15	Y
13MY1003	gyrA	7585	Phylogenetic	S95T	G	C	99.9656	2909	Y	G	C	96.6667	30	Y
13MY1003	tlyA	1917972	Phylogenetic	L11L	A	G	100	376	Y	A	G	100	12	Y
13MY1099	gyrA	7585	Phylogenetic	S95T	G	C	99.8889	2701	Y	G	C	100	99	Y
13MY1099	tlyA	1917972	Phylogenetic	L11L	A	G	100	817	Y	A	G	100	87	Y
13MY1099	gidB	4408156	Phylogenetic	L16R	T	G	99.7886	473	Y	A	C	100	119	Y
13MY1106	gyrA	7585	Phylogenetic	S95T	G	C	99.9091	3302	Y	G	C	100	23	Y
13MY1106	tlyA	1917972	Phylogenetic	L11L	A	G	99.7167	353	Y	A	G	100	13	Y
13MY1106	embB	4247646	Phylogenetic	E378A	A	C	98.9749	1756	Y	A	C	100	14	Y
13MY1106	gidB	4407588	Phylogenetic	A205A	A	G	99.3037	1149	Y	T	C	100	26	Y
13MY1106	gidB	4407873	Phylogenetic	V110V	G	T	99.0385	1560	Y	C	A	100	34	Y
13MY1108	tlyA	1917972	Phylogenetic	L11L	A	G	100	483	Y	A	G	100	31	Y
13MY1108	tlyA	1917973	Uncharacterised	V12I	G	A	92.3241	469	Y	G	A	93.75	32	Y
13MY1108	gyrA	7585	Phylogenetic	S95T	G	C	100	2918	Y	G	C	100	39	Y
13MY1111	gyrA	7585	Phylogenetic	S95T	G	C	99.9696	3294	Y	G	C	100	393	Y
13MY1111	tlyA	1917972	Phylogenetic	L11L	A	G	100	620	Y	A	G	100	223	Y
13MY1111	gidB	4407434	Uncharacterised	NA	C	T	99.5902	732	Y	G	A	100	411	Y
13MY1111	gidB	4407851	Uncharacterised	NA	NA	delC	92.6028	3380	Y	NA	delC	96.0084	476	Y
13MY1114	tlyA	1917972	Phylogenetic	L11L	A	G	100	136	Y	A	G	98.9796	98	Y
13MY1123	gyrA	7585	Phylogenetic	S95T	G	C	99.6673	3907	Y	G	C	100	15	Y
13MY1123	tlyA	1917972	Phylogenetic	L11L	A	G	100	621	Y	A	G	100	11	Y
13MY1127	gyrA	7585	Phylogenetic	S95T	G	C	100	3774	Y	G	C	100	21	Y
13MY1127	tlyA	1917972	Phylogenetic	L11L	A	G	99.7015	670	Y	A	G	100	13	Y
13MY1127	eis	2715432	Uncharacterised	NA	C	T	99.8794	4977	Y	G	A	100	10	Y
13MY1132	gyrA	7585	Phylogenetic	S95T	G	C	100	1857	Y	G	C	100	15	Y
13MY1132	rrs2	1472337	Uncharacterised	NA	C	T	99.4885	391	Y	C	T	100	19	Y
13MY1132	tlyA	1917972	Phylogenetic	L11L	A	G	100	550	Y	A	G	100	7	Y
13MY1132	gidB	4408156	Phylogenetic	L16R	T	G	100	242	Y	A	C	100	14	Y
13MY1139	gyrA	7585	Phylogenetic	S95T	G	C	99.6029	4785	Y	G	C	100	36	Y
13MY1139	tlyA	1917972	Phylogenetic	L11L	A	G	99.7817	458	Y	A	G	100	61	Y
13MY1139	pncA	2289047	Phylogenetic	S65S	C	T	99.4456	5231	Y	G	A	100	48	Y
13MY1139	gidB	4407588	Phylogenetic	A205A	A	G	99.2632	1493	Y	T	C	100	32	Y
13MY1141	gyrA	7585	Phylogenetic	S95T	G	C	99.8576	3512	Y	G	C	100	43	Y
13MY1141	tlyA	1917972	Phylogenetic	L11L	A	G	100	767	Y	A	G	100	28	Y
13MY1143	tlyA	1917972	Phylogenetic	L11L	A	G	100	698	Y	A	G	100	20	Y
13MY1156	gyrA	7585	Phylogenetic	S95T	G	C	99.9641	2787	Y	G	C	100	13	Y
13MY1156	tlyA	1917972	Phylogenetic	L11L	A	G	100	234	Y	A	G	100	11	Y
13MY1156	pncA	2289047	Phylogenetic	S65S	C	T	99.5947	2714	Y	G	A	100	12	Y
13MY1156	gidB	4407588	Phylogenetic	A205A	A	G	99.6865	957	Y	T	C	100	19	Y
13MY1161	gyrA	7585	Phylogenetic	S95T	G	C	99.9477	3826	Y	G	C	100	23	Y
13MY1161	tlyA	1917972	Phylogenetic	L11L	A	G	100	178	Y	A	G	100	46	Y
13MY1161	pncA	2289047	Phylogenetic	S65S	C	T	99.576	3302	Y	G	A	100	33	Y
13MY1161	gidB	4407588	Phylogenetic	A205A	A	G	99.6154	780	Y	T	C	100	32	Y
13MY1163	tlyA	1917972	Phylogenetic	L11L	A	G	99.8205	557	Y	A	G	100	36	Y
13MY1184	gyrA	7585	Phylogenetic	S95T	G	C	99.8158	3257	Y	G	C	100	34	Y
13MY1184	tlyA	1917972	Phylogenetic	L11L	A	G	100	240	Y	A	G	100	21	Y
13MY1199	gyrA	7585	Phylogenetic	S95T	G	C	99.7772	2244	Y	G	C	100	15	Y
13MY1199	gidB	4408156	Phylogenetic	L16R	T	G	99.5902	244	Y	A	C	100	16	Y
13MY1200	tlyA	1917972	Phylogenetic	L11L	A	G	100	259	Y	A	G	100	39	Y
13MY1206	gyrB	6895	Uncharacterised	M552I	G	C	99.5392	434	Y	G	C	95	20	Y
13MY1206	tlyA	1917972	Phylogenetic	L11L	A	G	99.7642	424	Y	A	G	100	25	Y
13MY1213	tlyA	1917972	Phylogenetic	L11L	A	G	100	252	Y	A	G	100	66	Y
13MY1216	gyrB	6507	Uncharacterised	A423V	C	T	99.5315	3202	Y	C	T	100	26	Y
13MY1216	gyrA	7585	Phylogenetic	S95T	G	C	99.8339	3011	Y	G	C	100	25	Y
13MY1216	tlyA	1917972	Phylogenetic	L11L	A	G	99.6815	314	Y	A	G	100	21	Y
13MY1216	gidB	4407428	Uncharacterised	NA	C	G	100	154	Y	G	C	100	16	Y
13MY1221	tlyA	1917972	Phylogenetic	L11L	A	G	100	384	Y	A	G	100	15	Y
13MY1240	tlyA	1917972	Phylogenetic	L11L	A	G	100	631	Y	A	G	100	85	Y
13MY1294	gyrA	7585	Phylogenetic	S95T	G	C	99.4868	2533	Y	G	C	100	60	Y
13MY1294	tlyA	1917972	Phylogenetic	L11L	A	G	100	301	Y	A	G	100	143	Y
13MY1307	gyrA	7585	Phylogenetic	S95T	G	C	99.9255	4025	Y	G	C	100	56	Y
13MY1307	tlyA	1917972	Phylogenetic	L11L	A	G	99.8062	516	Y	A	G	100	37	Y
13MY1307	gidB	4408156	Phylogenetic	L16R	T	G	99.4924	394	Y	A	C	100	74	Y
13MY1309	gyrA	7585	Phylogenetic	S95T	G	C	99.9672	3049	Y	G	C	100	10	Y
13MY1309	tlyA	1917972	Phylogenetic	L11L	A	G	100	658	Y	A	G	100	7	Y
13MY1311	tlyA	1917972	Phylogenetic	L11L	A	G	100	127	Y	A	G	100	37	Y
13MY1323	gyrA	7585	Phylogenetic	S95T	G	C	99.6423	3634	Y	G	C	100	17	Y
13MY1323	tlyA	1917972	Phylogenetic	L11L	A	G	100	584	Y	A	G	100	16	Y
13MY1366	gyrA	7585	Phylogenetic	S95T	G	C	100	2369	Y	G	C	97.4359	39	Y
13MY1366	tlyA	1917972	Phylogenetic	L11L	A	G	100	428	Y	A	G	100	26	Y
13MY1369	gidB	4407804	Synonymous	A133A	T	C	98.4655	782	Y	A	G	100	22	Y
13MY1369	gidB	4407805	Phylogenetic	A133G	C	G	98.7421	795	Y	G	C	100	24	Y
13MY1369	gyrA	7585	Phylogenetic	S95T	G	C	99.8682	2277	Y	G	C	100	26	Y
13MY1369	tlyA	1917972	Phylogenetic	L11L	A	G	100	128	Y	A	G	93.3333	15	Y
13MY1372	gyrA	7585	Phylogenetic	S95T	G	C	99.6582	1463	Y	G	C	100	102	Y
13MY1372	tlyA	1917972	Phylogenetic	L11L	A	G	100	219	Y	A	G	100	93	Y
13MY1412	gyrA	7585	Phylogenetic	S95T	G	C	99.82	3889	Y	G	C	100	20	Y
13MY1412	tlyA	1917972	Phylogenetic	L11L	A	G	100	361	Y	A	G	100	12	Y
13MY1426	gyrA	7585	Phylogenetic	S95T	G	C	100	546	Y	G	C	100	26	Y
13MY1426	tlyA	1917972	Phylogenetic	L11L	A	G	100	39	Y	A	G	100	19	Y
13MY1427	gyrA	7585	Phylogenetic	S95T	G	C	99.9748	3976	Y	G	C	100	113	Y
13MY1427	tlyA	1917972	Phylogenetic	L11L	A	G	99.7664	428	Y	A	G	100	115	Y
13MY1427	pncA	2289047	Phylogenetic	S65S	C	T	99.6038	5300	Y	G	A	100	130	Y
13MY1427	gidB	4407588	Phylogenetic	A205A	A	G	99.7082	1371	Y	T	C	100	139	Y
13MY1437	gyrA	7585	Phylogenetic	S95T	G	C	99.9282	2785	Y	G	C	100	14	Y
13MY1437	tlyA	1917972	Phylogenetic	L11L	A	G	100	242	Y	A	G	100	15	Y
13MY1437	ethA	4326676	Uncharacterised	S266R	C	G	77.2727	418	Y	G	C	100	18	Y
13MY1437	gidB	4407588	Phylogenetic	A205A	A	G	99.7824	919	Y	T	C	100	15	Y
13MY1437	gidB	4407927	Phylogenetic	E92D	A	C	99.9318	1467	Y	T	G	100	13	Y
13MY1440	gyrA	7585	Phylogenetic	S95T	G	C	99.8966	3869	Y	G	C	91.6667	12	Y
13MY1440	tlyA	1917972	Phylogenetic	L11L	A	G	100	507	Y	A	G	100	10	Y
13MY1463	gyrA	7539	Phylogenetic	T80A	A	G	100	1574	Y	A	G	100	26	Y
13MY1463	gyrA	7585	Phylogenetic	S95T	G	C	99.8755	1606	Y	G	C	100	25	Y
13MY1463	tlyA	1917972	Phylogenetic	L11L	A	G	100	431	Y	A	G	100	26	Y
13MY1467	gyrA	7585	Phylogenetic	S95T	G	C	99.8593	2132	Y	G	C	100	22	Y
13MY1467	tlyA	1917972	Phylogenetic	L11L	A	G	99.654	289	Y	A	G	100	17	Y
13MY1471	gyrA	7585	Phylogenetic	S95T	G	C	99.9434	1768	Y	G	C	100	12	Y
13MY1471	rrl3	1476055	Uncharacterised	NA	C	T	99.3711	954	Y	C	T	100	20	Y
13MY1471	tlyA	1917972	Phylogenetic	L11L	A	G	100	312	Y	A	G	100	12	Y
13MY1530	tlyA	1917972	Phylogenetic	L11L	A	G	100	329	Y	A	G	100	57	Y
13MY1533	gyrA	7585	Phylogenetic	S95T	G	C	99.943	1755	Y	G	C	100	89	Y
13MY1533	rpsL	781822	Resistant	K88R	A	G	99.843	2547	Y	A	G	100	118	Y
13MY1533	tlyA	1917972	Phylogenetic	L11L	A	G	100	149	Y	A	G	100	93	Y
13MY1533	gidB	4407588	Phylogenetic	A205A	A	G	100	619	Y	T	C	100	101	Y
13MY1533	gidB	4407927	Phylogenetic	E92D	A	C	99.8894	904	Y	T	G	100	113	Y
13MY1558	gyrA	7585	Phylogenetic	S95T	G	C	99.6314	4612	Y	G	C	100	42	Y
13MY1558	tlyA	1917972	Phylogenetic	L11L	A	G	98.913	92	Y	A	G	97.5	40	Y
13MY1561	gyrA	7460	Synonymous	R53R	C	T	99.0864	1204	Y	C	T	100	71	Y
13MY1561	gyrA	7585	Phylogenetic	S95T	G	C	99.0471	1679	Y	G	C	100	87	Y
13MY1561	tlyA	1917972	Phylogenetic	L11L	A	G	100	49	Y	A	G	100	91	Y
13MY1581	gyrA	7585	Phylogenetic	S95T	G	C	99.841	2515	Y	G	C	100	82	Y
13MY1581	fabG1	1673393	Phylogenetic	NA	G	C	99.115	1695	Y	G	C	100	101	Y
13MY1581	tlyA	1917972	Phylogenetic	L11L	A	G	98.8764	89	Y	A	G	100	91	Y
13MY1581	ethA	4326739	Synonymous	R245R	C	G	99.2701	137	Y	G	C	98.8372	86	Y
13MY1584	gyrA	7585	Phylogenetic	S95T	G	C	99.9198	4986	Y	G	C	100	72	Y
13MY1584	tlyA	1917972	Phylogenetic	L11L	A	G	100	55	Y	A	G	100	54	Y
13MY1584	tlyA	1918647	Resistant	N236K	T	G	98.0392	51	Y	T	G	100	57	Y
13MY1584	embB	4247451	Uncharacterised	A313V	C	T	99.1781	365	Y	C	T	100	69	Y
13MY1609	tlyA	1917972	Phylogenetic	L11L	A	G	100	529	Y	A	G	100	109	Y
13MY1609	gidB	4407590	Uncharacterised	A205T	G	A	98.721	1251	Y	C	T	100	168	Y
13MY1675	tlyA	1917972	Phylogenetic	L11L	A	G	99.8066	517	Y	A	G	100	77	Y
13MY1711	tlyA	1917972	Phylogenetic	L11L	A	G	100	275	Y	A	G	100	80	Y
13MY1715	gyrB	6406	Synonymous	N389N	C	T	99.5721	5609	Y	C	T	100	156	Y
13MY1715	gyrB	6446	Uncharacterised	A403S	G	T	99.5207	7929	Y	G	T	100	159	Y
13MY1715	gyrA	7585	Phylogenetic	S95T	G	C	99.6857	7000	Y	G	C	100	119	Y
13MY1715	tlyA	1917972	Phylogenetic	L11L	A	G	99.5455	220	Y	A	G	100	64	Y
13MY1715	katG	2155503	Synonymous	T203T	C	T	99.1335	1962	Y	G	A	100	78	Y
13MY1715	pncA	2289073	Resistant	H57D	C	G	99.1836	4777	Y	G	C	100	100	Y
13MY1715	embB	4247646	Phylogenetic	E378A	A	C	98.9265	1863	Y	A	C	100	65	Y
13MY1715	gidB	4407588	Phylogenetic	A205A	A	G	98.6195	1159	Y	T	C	100	105	Y
13MY1716	tlyA	1917972	Phylogenetic	L11L	A	G	100	689	Y	A	G	100	91	Y
13MY1719	gyrA	7585	Phylogenetic	S95T	G	C	99.2926	3817	Y	G	C	100	108	Y
13MY1719	tlyA	1917972	Phylogenetic	L11L	A	G	99.8188	552	Y	A	G	100	97	Y
13MY1736	tlyA	1917972	Phylogenetic	L11L	A	G	100	231	Y	A	G	100	73	Y
13MY1741	gyrA	7585	Phylogenetic	S95T	G	C	99.3659	2208	Y	G	C	100	44	Y
13MY1741	tlyA	1917972	Phylogenetic	L11L	A	G	100	389	Y	A	G	100	95	Y
13MY1741	gidB	4407720	Synonymous	A161A	C	G	99.6601	1765	Y	G	C	98.6842	76	Y
13MY1741	gidB	4408156	Phylogenetic	L16R	T	G	99.6016	251	Y	A	C	100	59	Y
13MY1747	gyrA	7539	Phylogenetic	T80A	A	G	99.007	2417	Y	A	G	100	80	Y
13MY1747	gyrA	7585	Phylogenetic	S95T	G	C	99.8307	2363	Y	G	C	100	81	Y
13MY1747	tlyA	1917972	Phylogenetic	L11L	A	G	100	486	Y	A	G	100	87	Y
13MY1747	gidB	4407932	Uncharacterised	L91V	C	G	99.4854	2332	Y	G	C	100	85	Y
13MY1747	gidB	4408094	Uncharacterised	G37Stop	G	T	99.5964	991	Y	C	A	100	89	Y
13MY1780	gyrB	6406	Synonymous	N389N	C	T	99.6029	1511	Y	C	T	99.1803	122	Y
13MY1780	gyrB	6446	Uncharacterised	A403S	G	T	99.6183	2096	Y	G	T	100	111	Y
13MY1780	gyrA	7585	Phylogenetic	S95T	G	C	99.8838	2582	Y	G	C	100	82	Y
13MY1780	tlyA	1917972	Phylogenetic	L11L	A	G	100	389	Y	A	G	100	98	Y
13MY1780	katG	2155503	Synonymous	T203T	C	T	99.4399	1964	Y	G	A	100	115	Y
13MY1780	pncA	2289073	Resistant	H57D	C	G	99.7048	3049	Y	G	C	100	112	Y
13MY1780	embB	4247646	Phylogenetic	E378A	A	C	99.6839	1898	Y	A	C	100	58	Y
13MY1780	gidB	4407588	Phylogenetic	A205A	A	G	99.841	1258	Y	T	C	100	92	Y
13MY1787	gyrA	7585	Phylogenetic	S95T	G	C	99.7142	4199	Y	G	C	100	83	Y
13MY1787	tlyA	1917972	Phylogenetic	L11L	A	G	100	362	Y	A	G	100	88	Y
13MY1804	gyrA	7585	Phylogenetic	S95T	G	C	99.9641	2788	Y	G	C	100	90	Y
13MY1804	tlyA	1917972	Phylogenetic	L11L	A	G	100	517	Y	A	G	100	111	Y
13MY1804	pncA	2289047	Phylogenetic	S65S	C	T	99.5999	3999	Y	G	A	100	98	Y
13MY1804	gidB	4407588	Phylogenetic	A205A	A	G	99.697	1650	Y	T	C	100	86	Y
13MY1823	gyrA	7585	Phylogenetic	S95T	G	C	99.8717	2339	Y	G	C	100	76	Y
13MY1823	tlyA	1917972	Phylogenetic	L11L	A	G	100	1029	Y	A	G	100	120	Y
13MY1823	gidB	4408156	Phylogenetic	L16R	T	G	99.7462	394	Y	A	C	100	115	Y
13MY1824	gyrA	7585	Phylogenetic	S95T	G	C	99.9274	2755	Y	G	C	100	109	Y
13MY1824	tlyA	1917972	Phylogenetic	L11L	A	G	100	374	Y	A	G	98.9691	97	Y
13MY1825	gyrA	7585	Phylogenetic	S95T	G	C	99.9448	1812	Y	G	C	100	74	Y
13MY1825	rrs2	1472337	Uncharacterised	NA	C	T	99.7543	407	Y	C	T	100	125	Y
13MY1825	inhA	1674339	Synonymous	L46L	G	A	100	1061	Y	G	A	100	87	Y
13MY1825	tlyA	1917972	Phylogenetic	L11L	A	G	100	398	Y	A	G	100	101	Y
13MY1825	gidB	4408156	Phylogenetic	L16R	T	G	100	273	Y	A	C	100	119	Y
13MY1832	gyrB	6798	Uncharacterised	G520A	G	C	99.5686	2318	Y	G	C	100	111	Y
13MY1832	tlyA	1917972	Phylogenetic	L11L	A	G	99.8124	533	Y	A	G	100	79	Y
13MY1832	ethA	4326280	Synonymous	V398V	G	A	99.6019	1256	Y	C	T	100	123	Y
13MY1864	rpsL	781822	Resistant	K88R	A	G	99.8755	4016	Y	A	G	98.6301	73	Y
13MY1864	tlyA	1917972	Phylogenetic	L11L	A	G	100	348	Y	A	G	98.5075	67	Y
13MY1867	gyrA	7585	Phylogenetic	S95T	G	C	99.8697	2303	Y	G	C	100	83	Y
13MY1867	tlyA	1917972	Phylogenetic	L11L	A	G	99.7214	718	Y	A	G	100	92	Y
13MY1867	gidB	4408156	Phylogenetic	L16R	T	G	100	381	Y	A	C	100	92	Y
13MY1879	gyrA	7539	Phylogenetic	T80A	A	G	99.2611	2842	Y	A	G	97.2222	72	Y
13MY1879	gyrA	7585	Phylogenetic	S95T	G	C	99.4012	2839	Y	G	C	100	67	Y
13MY1879	tlyA	1917972	Phylogenetic	L11L	A	G	100	743	Y	A	G	100	56	Y
13MY1879	ethA	4326388	Synonymous	D362D	C	T	99.1949	1739	Y	G	A	98.7805	82	Y
13MY1937	gyrA	7585	Phylogenetic	S95T	G	C	99.9322	4427	Y	G	C	100	98	Y
13MY1937	tlyA	1917972	Phylogenetic	L11L	A	G	100	345	Y	A	G	100	97	Y
13MY1937	gidB	4407778	Uncharacterised	L142S	T	C	99.277	1798	Y	A	G	98.0952	105	Y
13MY1937	gidB	4408156	Phylogenetic	L16R	T	G	98.7395	238	Y	A	C	100	129	Y
13MY1947	tlyA	1917972	Phylogenetic	L11L	A	G	99.8737	792	Y	A	G	100	122	Y
13MY1983	tlyA	1917972	Phylogenetic	L11L	A	G	100	666	Y	A	G	100	85	Y
13MY1995	gyrA	7585	Phylogenetic	S95T	G	C	99.7849	1395	Y	G	C	98.2456	57	Y
13MY1995	rrs2	1472337	Uncharacterised	NA	C	T	99.7347	377	Y	C	T	100	72	Y
13MY1995	inhA	1674339	Synonymous	L46L	G	A	99.0099	707	Y	G	A	100	66	Y
13MY1995	tlyA	1917972	Phylogenetic	L11L	A	G	100	184	Y	A	G	100	82	Y
13MY1995	gidB	4408156	Phylogenetic	L16R	T	G	100	151	Y	A	C	100	77	Y
13MY2001	gyrA	7585	Phylogenetic	S95T	G	C	99.9644	2808	Y	G	C	100	44	Y
13MY2001	tlyA	1917972	Phylogenetic	L11L	A	G	100	502	Y	A	G	100	113	Y
13MY2001	tlyA	1918268	Uncharacterised	A110V	C	T	99.5773	1183	Y	C	T	100	154	Y
13MY2001	pncA	2289047	Phylogenetic	S65S	C	T	98.9399	3962	Y	G	A	100	117	Y
13MY2001	ethA	4326452	Uncharacterised	A341V	C	T	99.4702	1510	Y	G	A	100	71	Y
13MY2001	gidB	4407588	Phylogenetic	A205A	A	G	99.4197	1551	Y	T	C	100	75	Y
13MY2001	gidB	4408003	Phylogenetic	D67A	A	C	99.5722	1870	Y	T	G	100	78	Y
13MY2005	gyrA	7585	Phylogenetic	S95T	G	C	99.6458	3953	Y	G	C	100	79	Y
13MY2005	tlyA	1917972	Phylogenetic	L11L	A	G	100	251	Y	A	G	100	72	Y
13MY2019	gyrA	7585	Phylogenetic	S95T	G	C	99.9635	2742	Y	G	C	100	101	Y
13MY2019	tlyA	1917972	Phylogenetic	L11L	A	G	99.87	769	Y	A	G	100	92	Y
13MY2019	gidB	4408156	Phylogenetic	L16R	T	G	99.7788	452	Y	A	C	100	107	Y
13MY2039	gyrA	7585	Phylogenetic	S95T	G	C	99.9715	3510	Y	G	C	100	72	Y
13MY2039	tlyA	1917972	Phylogenetic	L11L	A	G	100	385	Y	A	G	100	119	Y
13MY2039	gidB	4407720	Synonymous	A161A	C	G	99.1849	1963	Y	G	C	100	102	Y
13MY2039	gidB	4408156	Phylogenetic	L16R	T	G	98.8636	352	Y	A	C	98.8764	89	Y
13MY2044	gyrA	7585	Phylogenetic	S95T	G	C	100	2490	Y	G	C	98.9247	93	Y
13MY2044	tlyA	1917972	Phylogenetic	L11L	A	G	100	1172	Y	A	G	100	143	Y
13MY2044	gidB	4408156	Phylogenetic	L16R	T	G	99.8322	596	Y	A	C	100	100	Y
13MY2046	gyrA	7585	Phylogenetic	S95T	G	C	99.9648	2842	Y	G	C	100	115	Y
13MY2046	tlyA	1917972	Phylogenetic	L11L	A	G	100	692	Y	A	G	100	85	Y
13MY2048	gyrA	7585	Phylogenetic	S95T	G	C	100	1474	Y	G	C	100	105	Y
13MY2048	tlyA	1917972	Phylogenetic	L11L	A	G	100	161	Y	A	G	100	84	Y
13MY2051	gyrA	7585	Phylogenetic	S95T	G	C	99.9116	3395	Y	G	C	100	25	Y
13MY2051	gyrA	7652	Synonymous	G117G	C	T	99.2174	2300	Y	C	T	100	32	Y
13MY2051	rrs2	1472115	Uncharacterised	NA	C	T	98.6486	370	Y	C	T	100	18	Y
13MY2051	tlyA	1917972	Phylogenetic	L11L	A	G	99.2126	127	Y	A	G	100	88	Y
13MY2051	embB	4247646	Phylogenetic	E378A	A	C	98.8701	1239	Y	A	C	100	35	Y
13MY2051	ethA	4326148	Synonymous	S442S	G	T	99.0458	524	Y	C	A	100	25	Y
13MY2051	ethA	4326439	Uncharacterised	N345K	C	A	98.6696	902	Y	G	T	100	16	Y
13MY2051	gidB	4407588	Phylogenetic	A205A	A	G	98.9556	766	Y	T	C	100	22	Y
13MY2051	gidB	4407873	Phylogenetic	V110V	G	T	98.1735	1095	Y	C	A	100	19	Y
13MY2051	gidB	4407964	Uncharacterised	A80V	C	T	97.9034	1097	Y	G	A	100	16	Y
13MY2069	gyrA	7585	Phylogenetic	S95T	G	C	99.9308	2891	Y	G	C	100	104	Y
13MY2069	tlyA	1917972	Phylogenetic	L11L	A	G	99.654	289	Y	A	G	100	77	Y
13MY2082	gyrA	7585	Phylogenetic	S95T	G	C	99.9224	2577	Y	G	C	100	65	Y
13MY2082	tlyA	1917972	Phylogenetic	L11L	A	G	100	105	Y	A	G	100	69	Y
13MY2090	gyrA	7585	Phylogenetic	S95T	G	C	99.8972	4866	Y	G	C	100	70	Y
13MY2090	tlyA	1917972	Phylogenetic	L11L	A	G	98.8372	86	Y	A	G	100	88	Y
13MY2090	pncA	2289047	Phylogenetic	S65S	C	T	98.7837	2302	Y	G	A	100	53	Y
13MY2090	gidB	4407588	Phylogenetic	A205A	A	G	99.3388	605	Y	T	C	100	52	Y
13MY2158	gyrA	7585	Phylogenetic	S95T	G	C	99.7551	2858	Y	G	C	100	83	Y
13MY2158	tlyA	1917972	Phylogenetic	L11L	A	G	100	168	Y	A	G	100	59	Y
13MY2167	gyrA	7585	Phylogenetic	S95T	G	C	99.8833	2570	Y	G	C	100	92	Y
13MY2167	tlyA	1917972	Phylogenetic	L11L	A	G	100	281	Y	A	G	100	83	Y
13MY2169	gyrA	7585	Phylogenetic	S95T	G	C	99.8162	2176	Y	G	C	100	91	Y
13MY2169	rrs2	1472337	Uncharacterised	NA	C	T	98.9669	484	Y	C	T	100	155	Y
13MY2169	inhA	1674339	Synonymous	L46L	G	A	99.2384	1313	Y	G	A	100	109	Y
13MY2169	tlyA	1917972	Phylogenetic	L11L	A	G	100	346	Y	A	G	100	93	Y
13MY2169	gidB	4408156	Phylogenetic	L16R	T	G	100	250	Y	A	C	100	152	Y
13MY2189	rpoB2	760676	Uncharacterised	L290F	G	C	99.2582	2022	Y	G	C	100	115	Y
13MY2189	tlyA	1917972	Phylogenetic	L11L	A	G	99.435	177	Y	A	G	98.8372	86	Y
14-0112	gyrA	7582	Resistant	D94G	A	G	99.3014	2004	Y	A	G	100	65	Y
14-0112	gyrA	7585	Phylogenetic	S95T	G	C	99.7521	2017	Y	G	C	100	74	Y
14-0112	rpoB1	761155	Resistant	S450L	C	T	99.836	4879	Y	C	T	100	80	Y
14-0112	rpsL	781687	Resistant	K43R	A	G	99.7662	2566	Y	A	G	100	87	Y
14-0112	tlyA	1917972	Phylogenetic	L11L	A	G	100	538	Y	A	G	100	100	Y
14-0112	katG	2155168	Resistant	S315T	G	C	100	310	Y	C	G	100	55	Y
14-0112	pncA	2289072	Resistant	H57R	A	G	99.1424	4081	Y	T	C	100	85	Y
14-0112	eis	2715342	Resistant	NA	G	A	99.0431	4389	Y	C	T	100	90	Y
14-0112	embB	4247429	Resistant	M306V	A	G	99.7976	494	Y	A	G	100	126	Y
14-0112	gidB	4407588	Phylogenetic	A205A	A	G	99.8929	1868	Y	T	C	100	96	Y
14-0112	gidB	4407927	Phylogenetic	E92D	A	C	99.8462	2600	Y	T	G	100	78	Y
14-0483	katG	2155167	Resistant	S315R	C	A	100	291	Y	G	T	100	98	Y
14-0483	katG	2155168	Resistant	S315T	G	C	100	284	Y	C	G	100	101	Y
14-0483	gyrA	7585	Phylogenetic	S95T	G	C	99.8723	1566	Y	G	C	100	91	Y
14-0483	rpoB1	761155	Resistant	S450L	C	T	99.8344	3623	Y	C	T	100	99	Y
14-0483	rpsL	781687	Resistant	K43R	A	G	99.9154	2364	Y	A	G	98.4733	131	Y
14-0483	tlyA	1917972	Phylogenetic	L11L	A	G	98.951	286	Y	A	G	100	112	Y
14-0483	pncA	2289222	Resistant	V7G	T	G	99.8767	2434	Y	A	C	100	109	Y
14-0483	embB	4247429	Resistant	M306V	A	G	100	459	Y	A	G	100	118	Y
14-0483	gidB	4407588	Phylogenetic	A205A	A	G	99.7651	1277	Y	T	C	100	115	Y
14-0483	gidB	4407927	Phylogenetic	E92D	A	C	99.9461	1857	Y	T	G	100	106	Y
14-0579	embB	4247429	Resistant	M306V	A	G	4.91803	122	Y	NA	NA	NA	33	N
14-0579	gidB	4407588	Phylogenetic	A205A	A	G	5.24194	248	Y	NA	NA	NA	63	N
14-0579	gidB	4407927	Phylogenetic	E92D	A	C	5.51181	381	Y	NA	NA	NA	44	N
14-0579	gyrA	7585	Phylogenetic	S95T	G	C	99.9625	5327	Y	G	C	100	39	Y
14-0579	rpoB1	761155	Resistant	S450L	C	T	99.8261	13225	Y	C	T	100	42	Y
14-0579	rpsL	781687	Resistant	K43R	A	G	99.8744	3981	Y	A	G	100	57	Y
14-0579	fabG1	1673432	Resistant	NA	T	A	99.1764	3521	Y	T	A	100	43	Y
14-0579	tlyA	1917972	Phylogenetic	L11L	A	G	100	44	Y	A	G	100	37	Y
14-0713	gyrA	7585	Phylogenetic	S95T	G	C	99.868	2273	Y	G	C	100	64	Y
14-0713	rpoB1	761155	Resistant	S450L	C	T	99.8709	6969	Y	C	T	100	58	Y
14-0713	rpsL	781687	Resistant	K43R	A	G	99.9346	3060	Y	A	G	100	80	Y
14-0713	tlyA	1917972	Phylogenetic	L11L	A	G	100	261	Y	A	G	100	54	Y
14-0713	katG	2155168	Resistant	S315T	G	C	100	253	Y	C	G	100	58	Y
14-0713	pncA	2289054	Phylogenetic	D63A	A	C	99.9091	3300	Y	T	G	100	64	Y
14-0713	embB	4247429	Resistant	M306V	A	G	99.7797	454	Y	A	G	100	64	Y
14-0713	ethA	4327293	Resistant	NA	NA	delG	99.7834	1404	Y	NA	delG	95.2381	42	Y
14-0713	gidB	4407588	Phylogenetic	A205A	A	G	99.8321	1191	Y	T	C	100	55	Y
14-0713	gidB	4407927	Phylogenetic	E92D	A	C	99.9001	2002	Y	T	G	100	47	Y
14-1492	gyrA	7585	Phylogenetic	S95T	G	C	99.9225	2579	Y	G	C	100	61	Y
14-1492	rpoB1	761155	Resistant	S450L	C	T	99.7859	7940	Y	C	T	100	56	Y
14-1492	rpsL	781687	Resistant	K43R	A	G	99.9725	3631	Y	A	G	100	73	Y
14-1492	tlyA	1917972	Phylogenetic	L11L	A	G	99.8299	588	Y	A	G	100	56	Y
14-1492	katG	2155168	Resistant	S315T	G	C	100	370	Y	C	G	100	49	Y
14-1492	pncA	2288933	Resistant	Y103Stop	C	G	99.8924	3718	Y	G	C	98.5294	68	Y
14-1492	eis	2715342	Resistant	NA	G	A	99.8877	5343	Y	C	T	100	90	Y
14-1492	embB	4247429	Resistant	M306V	A	G	99.8586	707	Y	A	G	100	59	Y
14-1492	ethA	4326770	Resistant	NA	NA	delA	99.5701	1140	Y	NA	delA	97.9167	96	Y
14-1492	gidB	4407588	Phylogenetic	A205A	A	G	100	1727	Y	T	C	100	56	Y
14-1492	gidB	4407927	Phylogenetic	E92D	A	C	99.962	2634	Y	T	G	100	54	Y
14-1571	katG	2155167	Resistant	S315R	C	A	100	14	Y	G	T	100	28	Y
14-1571	katG	2155168	Resistant	S315T	G	C	100	15	Y	C	G	100	29	Y
14-1571	gyrA	7585	Phylogenetic	S95T	G	C	99.9484	3876	Y	G	C	100	37	Y
14-1571	rpoB1	761155	Resistant	S450L	C	T	99.8721	17206	Y	C	T	100	26	Y
14-1571	pncA	2288841	Resistant	A134V	C	T	98.9028	638	Y	G	A	97.5	40	Y
14-1571	gidB	4407645	Synonymous	V186V	C	G	97.6471	85	Y	G	C	97.1429	35	Y
14-1571	gidB	4407967	Phylogenetic	L79W	T	G	100	116	Y	A	C	100	32	Y
14-1932	gyrA	7585	Phylogenetic	S95T	G	C	99.9159	3569	Y	G	C	100	40	Y
14-1932	rpoB1	761155	Resistant	S450L	C	T	99.5614	15732	Y	C	T	100	54	Y
14-1932	rrs1	1472644	Uncharacterised	NA	C	A	99.2958	142	Y	C	A	100	56	Y
14-1932	fabG1	1673425	Resistant	NA	C	T	99.63	2703	Y	C	T	100	45	Y
14-1932	tlyA	1917972	Phylogenetic	L11L	A	G	100	26	Y	A	G	100	33	Y
14-1932	katG	2155783	Resistant	A110V	C	T	99.2565	269	Y	G	A	100	34	Y
14-1932	pncA	2288938	Resistant	A102T	G	A	99.6166	1826	Y	C	T	100	46	Y
14-1932	embB	4247730	Resistant	G406A	G	C	99.6703	910	Y	G	C	100	48	Y
14-1932	ethA	4326669	Uncharacterised	Q269Stop	C	T	84.8315	178	Y	G	A	100	62	Y
14-1932	gidB	4408168	Uncharacterised	F12S	T	C	98.3871	62	Y	A	G	100	44	Y
14-2137	rpsL	781687	Resistant	K43R	A	G	51.0806	3424	Y	A*	G*	51.92*	52	N
14-2137	rpsL	781822	Resistant	K88R	A	G	49.9137	3478	Y	A*	G*	42.31*	52	N
14-2137	fabG1	1673425	Resistant	NA	C	T	46.6608	2291	Y	C*	T*	48.0*	50	N
14-2137	pncA	2289057	Resistant	P62L	C	T	21.1388	3846	Y	G*	A*	22.73*	44	N
14-2137	embB	4247429	Resistant	M306V	A	G	20.1005	597	Y	A*	G*	25.0*	40	N
14-2137	embB	4247730	Resistant	G406D	G	A	20.0357	2805	Y	G*	A*	18.0*	50	N
14-2137	embB	4248003	Resistant	Q497R	A	G	52.1499	1814	Y	A*	G*	52.08*	48	N
14-2137	ethA	4326533	Uncharacterised	T314I	C	T	27.1798	1663	Y	G*	A*	20.0*	65	N
14-2137	gyrA	7585	Phylogenetic	S95T	G	C	99.8423	2537	Y	G	C	100	54	Y
14-2137	rpoB1	761155	Resistant	S450L	C	T	99.7638	7621	Y	C	T	100	47	Y
14-2137	tlyA	1917972	Phylogenetic	L11L	A	G	100	405	Y	A	G	100	39	Y
14-2137	katG	2155168	Resistant	S315T	G	C	100	270	Y	C	G	100	53	Y
14-2137	gidB	4407588	Phylogenetic	A205A	A	G	99.6841	1583	Y	T	C	100	50	Y
14-2137	gidB	4407927	Phylogenetic	E92D	A	C	99.9146	2342	Y	T	G	100	49	Y
15-0145	gyrA	7585	Phylogenetic	S95T	G	C	99.9207	3782	Y	G	C	100	53	Y
15-0145	rpoB1	761155	Resistant	S450L	C	T	99.849	13247	Y	C	T	100	66	Y
15-0145	tlyA	1917972	Phylogenetic	L11L	A	G	100	109	Y	A	G	100	56	Y
15-0145	katG	2155168	Resistant	S315T	G	C	99.422	173	Y	C	G	100	55	Y
15-0145	pncA	2288838	Uncharacterised	T135I	C	T	99.3056	2592	Y	G	A	100	85	Y
15-0145	gidB	4407995	Phylogenetic	S70R	A	C	98.93	1028	Y	T	G	98.7179	78	Y
15-0479	gyrA	7585	Phylogenetic	S95T	G	C	100	2348	Y	G	C	100	40	Y
15-0479	rpoB1	761139	Resistant	H445D	C	G	99.4876	8002	Y	C	G	100	49	Y
15-0479	tlyA	1917972	Phylogenetic	L11L	A	G	100	597	Y	A	G	100	39	Y
15-0479	katG	2155168	Resistant	S315T	G	C	100	451	Y	C	G	100	43	Y
15-0479	gidB	4408150	Uncharacterised	NA	NA	delG	99.7908	543	Y	NA	delG	94.8718	39	Y
1638	gyrA	7585	Phylogenetic	S95T	G	C	99.6733	3061	Y	G	C	98.0392	51	Y
1638	tlyA	1917972	Phylogenetic	L11L	A	G	100	229	Y	A	G	100	50	Y
1645	tlyA	1917972	Phylogenetic	L11L	A	G	99.7268	366	Y	A	G	100	191	Y
1660	gidB	4407804	Synonymous	A133A	T	C	98.4577	1621	Y	A	G	100	65	Y
1660	gidB	4407805	Phylogenetic	A133G	C	G	98.6428	1621	Y	G	C	100	64	Y
1660	gyrA	7585	Phylogenetic	S95T	G	C	99.9184	4901	Y	G	C	100	94	Y
1660	tlyA	1917972	Phylogenetic	L11L	A	G	100	335	Y	A	G	100	64	Y
1662	gyrB	6406	Synonymous	N389N	C	T	99.6609	2064	Y	C	T	99.5283	212	Y
1662	gyrB	6446	Uncharacterised	A403S	G	T	99.5838	2883	Y	G	T	100	215	Y
1662	gyrA	7585	Phylogenetic	S95T	G	C	99.7259	1824	Y	G	C	100	101	Y
1662	rpsL	781568	Phylogenetic	T3T	C	T	99.5781	474	Y	C	T	100	77	Y
1662	tlyA	1917972	Phylogenetic	L11L	A	G	99.7135	349	Y	A	G	100	56	Y
1662	katG	2155503	Synonymous	T203T	C	T	99.8654	2228	Y	G	A	98.9247	93	Y
1662	pncA	2289073	Resistant	H57D	C	G	99.8829	2561	Y	G	C	98.8506	87	Y
1662	embB	4247646	Phylogenetic	E378A	A	C	99.636	1099	Y	A	C	100	46	Y
1662	gidB	4407588	Phylogenetic	A205A	A	G	99.7904	954	Y	T	C	100	103	Y
442A	gyrA	7585	Phylogenetic	S95T	G	C	99.8839	861	Y	G	C	100	53	Y
442A	tlyA	1917833	Uncharacterised	NA	G	A	100	28	Y	G	A	100	41	Y
442A	tlyA	1917972	Phylogenetic	L11L	A	G	100	247	Y	A	G	100	55	Y
443A	gyrA	7585	Phylogenetic	S95T	G	C	99.8784	1645	Y	G	C	100	48	Y
443A	rpoB1	761095	Discordant	L430P	T	C	99.5693	5108	Y	T	C	100	67	Y
443A	rrs2	1472337	Uncharacterised	NA	C	T	99.361	313	Y	C	T	100	54	Y
443A	tlyA	1917972	Phylogenetic	L11L	A	G	100	564	Y	A	G	100	47	Y
443A	gidB	4408156	Phylogenetic	L16R	T	G	99.2908	282	Y	A	C	100	61	Y
448A	tlyA	1917972	Phylogenetic	L11L	A	G	100	430	Y	A	G	100	22	Y
452A	gyrA	7585	Phylogenetic	S95T	G	C	99.5207	1669	Y	G	C	100	311	Y
452A	tlyA	1917972	Phylogenetic	L11L	A	G	100	450	Y	A	G	100	247	Y
462A	gyrA	7585	Phylogenetic	S95T	G	C	99.9179	1218	Y	G	C	100	200	Y
462A	tlyA	1917972	Phylogenetic	L11L	A	G	99.6491	285	Y	A	G	100	146	Y
462A	pncA	2289006	Uncharacterised	A79V	C	T	99.2606	2705	Y	G	A	100	277	Y
462A	gidB	4408156	Phylogenetic	L16R	T	G	98.913	184	Y	A	C	100	249	Y
475A	gyrA	7585	Phylogenetic	S95T	G	C	99.9499	1997	Y	G	C	100	101	Y
475A	tlyA	1917972	Phylogenetic	L11L	A	G	100	464	Y	A	G	100	84	Y
475A	pncA	2288741	Synonymous	T167T	C	T	99.3318	1347	Y	G	A	100	109	Y
477A	tlyA	1917972	Phylogenetic	L11L	A	G	100	561	Y	A	G	100	82	Y
492	gyrA	7585	Phylogenetic	S95T	G	C	99.86	1429	Y	G	C	100	12	Y
492	tlyA	1917972	Phylogenetic	L11L	A	G	100	189	Y	A	G	100	12	Y
492	pncA	2289047	Phylogenetic	S65S	C	T	99.5325	2567	Y	G	A	100	18	Y
492	gidB	4407588	Phylogenetic	A205A	A	G	100	838	Y	T	C	100	13	Y
512A	gyrA	7585	Phylogenetic	S95T	G	C	100	1430	Y	G	C	100	53	Y
512A	tlyA	1917972	Phylogenetic	L11L	A	G	100	377	Y	A	G	100	56	Y
515	tlyA	1917972	Phylogenetic	L11L	A	G	100	288	Y	A	G	100	107	Y
518	gyrA	7585	Phylogenetic	S95T	G	C	99.9354	3094	Y	G	C	100	104	Y
518	tlyA	1917972	Phylogenetic	L11L	A	G	100	661	Y	A	G	100	119	Y
526	gyrA	7585	Phylogenetic	S95T	G	C	100	3176	Y	G	C	100	52	Y
526	tlyA	1917972	Phylogenetic	L11L	A	G	100	625	Y	A	G	100	113	Y
531	gyrA	7585	Phylogenetic	S95T	G	C	99.4311	2285	Y	G	C	100	74	Y
531	rrs2	1472337	Uncharacterised	NA	C	T	98.8314	599	Y	C	T	100	23	Y
531	inhA	1674339	Synonymous	L46L	G	A	99.3127	1746	Y	G	A	100	84	Y
531	tlyA	1917972	Phylogenetic	L11L	A	G	100	614	Y	A	G	100	160	Y
531	gidB	4408156	Phylogenetic	L16R	T	G	99.0499	421	Y	A	C	100	127	Y
535	gyrA	7585	Phylogenetic	S95T	G	C	99.8093	3147	Y	G	C	100	15	Y
535	rrs2	1472337	Uncharacterised	NA	C	T	99.532	641	Y	C	T	100	7	Y
535	tlyA	1917972	Phylogenetic	L11L	A	G	99.8092	524	Y	A	G	100	48	Y
535	pncA	2289115	Uncharacterised	H43Y	C	T	99.3585	4988	Y	G	A	100	31	Y
535	gidB	4408156	Phylogenetic	L16R	T	G	99.7519	403	Y	A	C	100	22	Y
537	gyrA	7585	Phylogenetic	S95T	G	C	99.9357	3112	Y	G	C	100	108	Y
537	tlyA	1917972	Phylogenetic	L11L	A	G	100	522	Y	A	G	100	82	Y
537	gidB	4408156	Phylogenetic	L16R	T	G	99.5	400	Y	A	C	100	114	Y
562	gyrA	7585	Phylogenetic	S95T	G	C	99.8151	2163	Y	G	C	100	61	Y
562	tlyA	1917972	Phylogenetic	L11L	A	G	99.7183	355	Y	A	G	100	163	Y
562	gidB	4408156	Phylogenetic	L16R	T	G	98.8722	266	Y	A	C	100	92	Y
570	gyrA	7539	Phylogenetic	T80A	A	G	99.1886	1972	Y	A	G	100	151	Y
570	gyrA	7585	Phylogenetic	S95T	G	C	99.9005	2011	Y	G	C	100	154	Y
570	tlyA	1917972	Phylogenetic	L11L	A	G	100	636	Y	A	G	100	113	Y
699A	tlyA	1917972	Phylogenetic	L11L	A	G	100	515	Y	A	G	99.639	277	Y
699A	pncA	2289049	Uncharacterised	S65A	T	G	99.7559	4096	Y	A	C	100	433	Y
702A	tlyA	1917972	Phylogenetic	L11L	A	G	100	340	Y	A	G	90	10	Y
715A	gyrA	7585	Phylogenetic	S95T	G	C	99.9649	2853	Y	G	C	100	89	Y
715A	rrs2	1472337	Uncharacterised	NA	C	T	99.536	431	Y	C	T	100	106	Y
715A	tlyA	1917972	Phylogenetic	L11L	A	G	99.7925	482	Y	A	G	100	74	Y
715A	gidB	4408156	Phylogenetic	L16R	T	G	99.7191	356	Y	A	C	100	94	Y
734A	gyrA	7585	Phylogenetic	S95T	G	C	100	1273	Y	G	C	100	56	Y
734A	tlyA	1917972	Phylogenetic	L11L	A	G	100	232	Y	A	G	100	117	Y
734A	embB	4247646	Phylogenetic	E378A	A	C	99.8899	908	Y	A	C	100	59	Y
734A	ethA	4326148	Synonymous	S442S	G	T	99.8	500	Y	C	A	100	59	Y
734A	ethA	4326439	Uncharacterised	N345K	C	A	99.5931	983	Y	G	T	100	46	Y
734A	gidB	4407588	Phylogenetic	A205A	A	G	99.7582	827	Y	T	C	100	68	Y
734A	gidB	4407742	Uncharacterised	R154P	G	C	99.9212	1269	Y	C	G	100	71	Y
734A	gidB	4407873	Phylogenetic	V110V	G	T	99.7389	1149	Y	C	A	100	68	Y
736A	tlyA	1917972	Phylogenetic	L11L	A	G	100	639	Y	A	G	100	86	Y
739A	gyrB	6358	Synonymous	T373T	C	T	99.4913	1376	Y	C	T	100	90	Y
739A	tlyA	1917972	Phylogenetic	L11L	A	G	100	236	Y	A	G	100	79	Y
757A	gyrA	7585	Phylogenetic	S95T	G	C	99.9736	3785	Y	G	C	100	95	Y
757A	rrs2	1472337	Uncharacterised	NA	C	T	99.0244	410	Y	C	T	100	61	Y
757A	tlyA	1917972	Phylogenetic	L11L	A	G	100	592	Y	A	G	100	111	Y
757A	gidB	4408156	Phylogenetic	L16R	T	G	98.8827	358	Y	A	C	100	136	Y
758A	tlyA	1917972	Phylogenetic	L11L	A	G	100	234	Y	A	G	100	54	Y
773A	gyrB	6406	Synonymous	N389N	C	T	99.2478	4121	Y	C	T	100	105	Y
773A	gyrB	6446	Uncharacterised	A403S	G	T	99.326	5490	Y	G	T	100	120	Y
773A	gyrA	7585	Phylogenetic	S95T	G	C	99.4531	2560	Y	G	C	100	47	Y
773A	rpsL	781568	Phylogenetic	T3T	C	T	98.5669	628	Y	C	T	100	82	Y
773A	tlyA	1917972	Phylogenetic	L11L	A	G	100	666	Y	A	G	97.9167	48	Y
773A	katG	2155503	Synonymous	T203T	C	T	99.3909	3776	Y	G	A	100	58	Y
773A	pncA	2289073	Resistant	H57D	C	G	99.4805	5005	Y	G	C	98.2759	58	Y
773A	embB	4247646	Phylogenetic	E378A	A	C	99.5873	2181	Y	A	C	100	41	Y
773A	gidB	4407588	Phylogenetic	A205A	A	G	99.5422	1529	Y	T	C	100	68	Y
792A	tlyA	1917972	Phylogenetic	L11L	A	G	100	404	Y	A	G	99.2063	126	Y
792A	pncA	2288982	Discordant	T87M	C	T	99.5941	5666	Y	G	A	100	185	Y
802A	gyrA	7585	Phylogenetic	S95T	G	C	100	2300	Y	G	C	100	131	Y
802A	tlyA	1917972	Phylogenetic	L11L	A	G	100	308	Y	A	G	100	73	Y
803A	gyrA	7585	Phylogenetic	S95T	G	C	99.972	3574	Y	G	C	100	111	Y
803A	tlyA	1917972	Phylogenetic	L11L	A	G	100	486	Y	A	G	100	105	Y
816A	gyrA	7585	Phylogenetic	S95T	G	C	99.9281	2780	Y	G	C	100	65	Y
816A	tlyA	1917972	Phylogenetic	L11L	A	G	100	482	Y	A	G	100	74	Y
816A	gidB	4408156	Phylogenetic	L16R	T	G	100	293	Y	A	C	98.75	80	Y
848A	gyrA	7585	Phylogenetic	S95T	G	C	99.9505	2022	Y	G	C	100	63	Y
848A	rrl3	1476007	Uncharacterised	NA	T	G	99.47	1698	Y	T	G	100	81	Y
848A	tlyA	1917972	Phylogenetic	L11L	A	G	100	823	Y	A	G	100	52	Y
848A	gidB	4408156	Phylogenetic	L16R	T	G	100	361	Y	A	C	100	81	Y
861A	tlyA	1917972	Phylogenetic	L11L	A	G	100	556	Y	A	G	100	97	Y
861A	tlyA	1918539	Synonymous	D200D	C	T	99.8767	811	Y	C	T	100	106	Y
861A	gidB	4407851	Uncharacterised	NA	NA	delC	91.3706	2012	Y	NA	delC	95.6204	137	Y
866A	gyrB	6931	Synonymous	A564A	A	G	100	9	Y	A	G	100	165	Y
866A	gyrA	7585	Phylogenetic	S95T	G	C	99.5652	2530	Y	G	C	99.6764	309	Y
866A	rpoB1	761039	Synonymous	L411L	G	A	99.6888	5462	Y	G	A	100	338	Y
866A	tlyA	1917972	Phylogenetic	L11L	A	G	100	679	Y	A	G	100	226	Y
952A	gyrB	6587	Uncharacterised	P450S	C	T	99.1228	3420	Y	C	T	99.505	202	Y
952A	gyrA	7585	Phylogenetic	S95T	G	C	99.9367	4741	Y	G	C	100	349	Y
952A	rrs1	1472706	Uncharacterised	NA	C	T	97.9434	389	Y	C	T	100	24	Y
952A	tlyA	1917972	Phylogenetic	L11L	A	G	100	176	Y	A	G	100	282	Y
952A	embB	4247646	Phylogenetic	E378A	A	C	98.2258	1240	Y	A	C	99.631	271	Y
952A	gidB	4407523	Uncharacterised	NA	T	C	98.6737	377	Y	A	G	100	283	Y
952A	gidB	4407588	Phylogenetic	A205A	A	G	98.7203	547	Y	T	C	100	336	Y
952A	gidB	4407668	Uncharacterised	I179V	A	G	98.0075	803	Y	T	C	100	331	Y
952A	gidB	4407873	Phylogenetic	V110V	G	T	98.4988	866	Y	C	A	100	309	Y
965A	gyrA	7585	Phylogenetic	S95T	G	C	99.9355	3099	Y	G	C	100	115	Y
965A	tlyA	1917972	Phylogenetic	L11L	A	G	100	319	Y	A	G	100	113	Y
968A	gyrA	7585	Phylogenetic	S95T	G	C	99.9554	2241	Y	G	C	100	77	Y
968A	tlyA	1917972	Phylogenetic	L11L	A	G	99.5192	208	Y	A	G	100	63	Y
968A	embB	4247646	Phylogenetic	E378A	A	C	98.8922	993	Y	A	C	100	54	Y
968A	gidB	4407588	Phylogenetic	A205A	A	G	98.9432	757	Y	T	C	100	114	Y
968A	gidB	4407780	Synonymous	A141A	G	A	99.3617	1410	Y	C	T	100	115	Y
968A	gidB	4407873	Phylogenetic	V110V	G	T	99.3001	1143	Y	C	A	100	104	Y
969B	gyrA	7585	Phylogenetic	S95T	G	C	99.9573	2343	Y	G	C	100	117	Y
969B	tlyA	1917972	Phylogenetic	L11L	A	G	99.8433	638	Y	A	G	99.1453	117	Y
991B	gyrA	7585	Phylogenetic	S95T	G	C	100	2874	Y	G	C	100	127	Y
991B	tlyA	1917972	Phylogenetic	L11L	A	G	99.7783	451	Y	A	G	100	123	Y
A573	tlyA	1917972	Phylogenetic	L11L	A	G	99.8592	710	Y	A	G	100	97	Y
A577	tlyA	1917972	Phylogenetic	L11L	A	G	100	870	Y	A	G	96.3636	55	Y
A578	tlyA	1917972	Phylogenetic	L11L	A	G	100	636	Y	A	G	100	39	Y
A586	gyrB	6406	Synonymous	N389N	C	T	99.448	3261	Y	C	T	100	153	Y
A586	gyrB	6446	Uncharacterised	A403S	G	T	99.412	4422	Y	G	T	100	169	Y
A586	gyrA	7585	Phylogenetic	S95T	G	C	99.4014	2506	Y	G	C	100	71	Y
A586	rpsL	781568	Phylogenetic	T3T	C	T	99.1653	599	Y	C	T	100	96	Y
A586	tlyA	1917972	Phylogenetic	L11L	A	G	100	420	Y	A	G	100	70	Y
A586	katG	2155503	Synonymous	T203T	C	T	98.8402	2759	Y	G	A	100	92	Y
A586	pncA	2289073	Resistant	H57D	C	G	99.2406	4082	Y	G	C	96	100	Y
A586	embB	4247646	Phylogenetic	E378A	A	C	99.279	1803	Y	A	C	100	78	Y
A586	gidB	4407588	Phylogenetic	A205A	A	G	98.9504	1048	Y	T	C	100	106	Y
A618	gyrA	7585	Phylogenetic	S95T	G	C	99.8065	1550	Y	G	C	100	22	Y
A618	tlyA	1917972	Phylogenetic	L11L	A	G	99.4737	190	Y	A	G	100	77	Y
A669	gyrB	6438	Uncharacterised	P400R	C	G	99.5921	2942	Y	C	G	100	68	Y
A669	gyrA	7585	Phylogenetic	S95T	G	C	99.3487	1996	Y	G	C	100	51	Y
A669	rpoB1	761171	Synonymous	G455G	C	T	99.2219	5912	Y	C	T	100	59	Y
A669	tlyA	1917972	Phylogenetic	L11L	A	G	100	624	Y	A	G	100	61	Y
A681	gyrA	7585	Phylogenetic	S95T	G	C	99.9693	3257	Y	G	C	100	135	Y
A681	rpsL	781687	Resistant	K43R	A	G	99.6942	2289	Y	A	G	100	58	Y
A681	tlyA	1917972	Phylogenetic	L11L	A	G	100	327	Y	A	G	100	35	Y
A681	katG	2155168	Resistant	S315T	G	C	99.4236	347	Y	C	G	100	49	Y
A681	ethA	4327349	Uncharacterised	G42V	G	T	99.6835	1264	Y	C	A	100	38	Y
A681	gidB	4407588	Phylogenetic	A205A	A	G	99.5938	1231	Y	T	C	100	74	Y
A681	gidB	4407927	Phylogenetic	E92D	A	C	99.5308	1705	Y	T	G	100	61	Y
TB-TDR-0001	gidB	4407868	Uncharacterised	V112G	T	G	99.8989	4945	Y	A	C	100	34	Y
TB-TDR-0001	gidB	4407873	Phylogenetic	V110V	G	T	99.8264	4607	Y	C	A	100	28	Y
TB-TDR-0001	gyrA	7585	Phylogenetic	S95T	G	C	99.9673	3055	Y	G	C	100	37	Y
TB-TDR-0001	rpoB1	761139	Resistant	H445Y	C	T	99.8185	8264	Y	C	T	100	40	Y
TB-TDR-0001	rrs1	1473053	Uncharacterised	NA	T	G	99.6933	3913	Y	T	G	100	32	Y
TB-TDR-0001	tlyA	1917972	Phylogenetic	L11L	A	G	99.7709	873	Y	A	G	100	25	Y
TB-TDR-0001	pncA	2289243	Resistant	NA	NA	inserG	99.2681	5370	Y	NA	inserG	96.9697	33	Y
TB-TDR-0001	embB	4247646	Phylogenetic	E378A	A	C	99.7873	5172	Y	A	C	100	46	Y
TB-TDR-0001	gidB	4407588	Phylogenetic	A205A	A	G	99.8094	3673	Y	T	C	100	36	Y
TB-TDR-0001	Rv0678	779248	Uncharacterised	G87R	G	C	99.5923	5886	Y	G	C	100	28	Y
TB-TDR-0002	gyrA	7585	Phylogenetic	S95T	G	C	99.9422	3458	Y	G	C	100	12	Y
TB-TDR-0002	tlyA	1917972	Phylogenetic	L11L	A	G	99.0521	422	Y	A	G	100	12	Y
TB-TDR-0002	embB	4247646	Phylogenetic	E378A	A	C	99.8248	5138	Y	A	C	100	26	Y
TB-TDR-0002	gidB	4407588	Phylogenetic	A205A	A	G	99.7845	2320	Y	T	C	100	19	Y
TB-TDR-0002	gidB	4407780	Synonymous	A141A	G	A	99.8431	4461	Y	C	T	100	13	Y
TB-TDR-0002	gidB	4407873	Phylogenetic	V110V	G	T	99.7424	3494	Y	C	A	100	13	Y
TB-TDR-0002	Rv0678	779526	Uncharacterised	NA	C	T	99.7343	1129	Y	C	T	100	19	Y
TB-TDR-0005	gyrA	7585	Phylogenetic	S95T	G	C	99.8126	2135	Y	G	C	100	23	Y
TB-TDR-0005	rpoB2	760490	Synonymous	V228V	C	T	99.7085	9604	Y	C	T	100	34	Y
TB-TDR-0005	rpsL	781937	Uncharacterised	NA	C	T	99.8229	2823	Y	C	T	100	38	Y
TB-TDR-0005	tlyA	1917972	Phylogenetic	L11L	A	G	99.6711	304	Y	A	G	100	29	Y
TB-TDR-0005	embB	4247646	Phylogenetic	E378A	A	C	99.6379	3866	Y	A	C	100	28	Y
TB-TDR-0005	gidB	4407588	Phylogenetic	A205A	A	G	99.7413	1933	Y	T	C	100	28	Y
TB-TDR-0005	gidB	4407873	Phylogenetic	V110V	G	T	99.746	2756	Y	C	A	100	20	Y
TB-TDR-0006	rpoB1	761000	Uncharacterised	M398I	G	T	3.47826	2645	Y	NA	NA	NA	27	N
TB-TDR-0006	gyrA	7585	Phylogenetic	S95T	G	C	100	2419	Y	G	C	100	23	Y
TB-TDR-0006	rpoB1	761155	Resistant	S450L	C	T	99.794	9223	Y	C	T	100	23	Y
TB-TDR-0006	tlyA	1917972	Phylogenetic	L11L	A	G	99.3455	764	Y	A	G	100	19	Y
TB-TDR-0006	katG	2155168	Resistant	S315T	G	C	99.8014	1007	Y	C	G	100	25	Y
TB-TDR-0006	embB	4247431	Resistant	M306I	G	A	99.9391	1642	Y	G	A	100	39	Y
TB-TDR-0006	gidB	4407889	Uncharacterised	V105E	T	A	99.6978	5295	Y	A	T	100	17	Y
TB-TDR-0006	gidB	4408156	Phylogenetic	L16R	T	G	99.6933	652	Y	A	C	100	22	Y
TB-TDR-0006	Rv0678	778996	Uncharacterised	V3I	G	A	99.8965	1932	Y	G	A	100	29	Y
TB-TDR-0007	gyrA	7585	Phylogenetic	S95T	G	C	100	813	Y	G	C	100	73	Y
TB-TDR-0007	rpoB1	761155	Resistant	S450L	C	T	99.9072	2156	Y	C	T	100	119	Y
TB-TDR-0007	rpsL	781822	Resistant	K88R	A	G	99.8609	2875	Y	A	G	100	107	Y
TB-TDR-0007	tlyA	1917972	Phylogenetic	L11L	A	G	99.6212	528	Y	A	G	100	85	Y
TB-TDR-0007	katG	2155168	Resistant	S315T	G	C	100	600	Y	C	G	100	83	Y
TB-TDR-0007	katG	2155289	Uncharacterised	T275A	A	G	99.9613	2583	Y	T	C	100	68	Y
TB-TDR-0007	katG	2155617	Synonymous	I165I	T	C	99.9461	3708	Y	A	G	100	88	Y
TB-TDR-0007	pncA	2288928	Resistant	G105D	G	A	99.8346	4836	Y	C	T	100	107	Y
TB-TDR-0007	embB	4247431	Resistant	M306I	G	A	100	935	Y	G	A	100	115	Y
TB-TDR-0007	ethA	4327303	Synonymous	S57S	C	T	99.6692	1814	Y	G	A	100	92	Y
TB-TDR-0008	gyrA	7585	Phylogenetic	S95T	G	C	99.9264	2718	Y	G	C	100	23	Y
TB-TDR-0008	rpsL	781687	Resistant	K43R	A	G	99.6385	8852	Y	A	G	100	27	Y
TB-TDR-0008	fabG1	1673425	Resistant	NA	C	T	99.8536	4781	Y	C	T	100	23	Y
TB-TDR-0008	tlyA	1917972	Phylogenetic	L11L	A	G	99.0584	531	Y	A	G	100	19	Y
TB-TDR-0008	katG	2155168	Resistant	S315T	G	C	99.6337	819	Y	C	G	100	18	Y
TB-TDR-0008	gidB	4407588	Phylogenetic	A205A	A	G	99.9337	3018	Y	T	C	100	19	Y
TB-TDR-0008	gidB	4407927	Phylogenetic	E92D	A	C	99.8726	4708	Y	T	G	100	22	Y
TB-TDR-0009	fabG1	1673336	Uncharacterised	NA	G	T	3.30709	635	Y	NA	NA	NA	38	N
TB-TDR-0009	gyrA	7585	Phylogenetic	S95T	G	C	99.8711	1551	Y	G	C	100	30	Y
TB-TDR-0009	rpoB2	760490	Synonymous	V228V	C	T	99.8243	6261	Y	C	T	100	35	Y
TB-TDR-0009	rpsL	781937	Uncharacterised	NA	C	T	99.8922	1855	Y	C	T	100	42	Y
TB-TDR-0009	tlyA	1917972	Phylogenetic	L11L	A	G	99.0996	1666	Y	A	G	100	22	Y
TB-TDR-0009	katG	2155168	Resistant	S315I	G	T	99.8983	983	Y	C	A	100	20	Y
TB-TDR-0009	embB	4247431	Resistant	M306I	G	C	99.3618	1567	Y	G	C	100	34	Y
TB-TDR-0009	embB	4247646	Phylogenetic	E378A	A	C	99.7054	6109	Y	A	C	100	34	Y
TB-TDR-0009	gidB	4407588	Phylogenetic	A205A	A	G	99.9425	5213	Y	T	C	100	29	Y
TB-TDR-0009	gidB	4407873	Phylogenetic	V110V	G	T	99.8294	7622	Y	C	A	100	33	Y
TB-TDR-0010	gyrA	7585	Phylogenetic	S95T	G	C	99.9555	2248	Y	G	C	100	30	Y
TB-TDR-0010	rpoB1	761140	Resistant	H445R	A	G	99.6639	6248	Y	A	G	100	28	Y
TB-TDR-0010	tlyA	1917972	Phylogenetic	L11L	A	G	99.7912	479	Y	A	G	100	24	Y
TB-TDR-0010	gidB	4407588	Phylogenetic	A205A	A	G	99.8229	2259	Y	T	C	100	37	Y
TB-TDR-0010	gidB	4407927	Phylogenetic	E92D	A	C	99.8606	3586	Y	T	G	100	32	Y
TB-TDR-0011	inhA	1674435	Synonymous	V78V	G	T	3.07275	2213	Y	NA	NA	NA	35	N
TB-TDR-0011	gidB	4408016	Uncharacterised	D63Y	G	T	3.13496	1882	Y	NA	NA	NA	61	N
TB-TDR-0011	gyrB	6736	Synonymous	N499N	C	T	99.8006	12539	Y	C	T	96.0784	51	Y
TB-TDR-0011	gyrA	7585	Phylogenetic	S95T	G	C	99.9627	5358	Y	G	C	100	28	Y
TB-TDR-0011	rpoB1	761161	Resistant	L452P	T	C	98.6259	10407	Y	T	C	100	48	Y
TB-TDR-0011	rpsL	781822	Resistant	K88R	A	G	99.2674	11602	Y	A	G	100	59	Y
TB-TDR-0011	tlyA	1917972	Phylogenetic	L11L	A	G	99.1525	118	Y	A	G	100	30	Y
TB-TDR-0011	katG	2155167	Resistant	S315R	C	G	99.4863	584	Y	G	C	100	35	Y
TB-TDR-0011	pncA	2289039	Resistant	W68S	G	C	98.8061	5277	Y	C	G	100	57	Y
TB-TDR-0011	embB	4247431	Resistant	M306I	G	A	100	388	Y	G	A	100	59	Y
TB-TDR-0011	embB	4247646	Phylogenetic	E378A	A	C	99.81	1579	Y	A	C	100	57	Y
TB-TDR-0011	ethA	4326450	Uncharacterised	T342A	A	G	99.7413	1546	Y	T	C	100	53	Y
TB-TDR-0011	gidB	4407588	Phylogenetic	A205A	A	G	99.8761	1614	Y	T	C	100	42	Y
TB-TDR-0011	gidB	4407873	Phylogenetic	V110V	G	T	99.5475	2210	Y	C	A	100	51	Y
TB-TDR-0012	rpoB1	761108	Resistant	M434I	G	T	99.8409	20115	Y	G	T	100	13	Y
TB-TDR-0012	rpoB1	761109	Resistant	D435Y	G	T	99.896	20202	Y	G	T	100	13	Y
TB-TDR-0012	gyrA	7585	Phylogenetic	S95T	G	C	99.9079	9770	Y	G	C	100	12	Y
TB-TDR-0012	tlyA	1917972	Phylogenetic	L11L	A	G	98.9899	99	Y	A	G	100	20	Y
TB-TDR-0012	katG	2155689	Uncharacterised	L141F	G	C	99.4524	1461	Y	C	G	100	16	Y
TB-TDR-0012	pncA	2289081	Resistant	P54L	C	T	99.6557	6390	Y	G	A	100	28	Y
TB-TDR-0012	ethA	4326450	Uncharacterised	T342A	A	G	99.6934	1957	Y	T	C	100	34	Y
TB-TDR-0012	gidB	4407588	Phylogenetic	A205A	A	G	99.8096	1576	Y	T	C	100	26	Y
TB-TDR-0012	gidB	4408100	Uncharacterised	NA	NA	delC	99.696	639	Y	NA	delC	96.4286	28	Y
TB-TDR-0013	gyrA	7585	Phylogenetic	S95T	G	C	99.8728	7075	Y	G	C	100	7	Y
TB-TDR-0013	rpoB1	761090	Uncharacterised	S428R	C	G	99.8043	13283	Y	C	G	100	11	Y
TB-TDR-0013	rpoB1	761140	Resistant	H445R	A	G	99.6896	13851	Y	A	G	100	13	Y
TB-TDR-0013	tlyA	1917972	Phylogenetic	L11L	A	G	100	174	Y	A	G	100	13	Y
TB-TDR-0013	embB	4247548	Synonymous	D345D	C	T	99.7747	2219	Y	C	T	100	17	Y
TB-TDR-0013	embB	4248003	Resistant	Q497R	A	G	99.2574	1616	Y	A	G	100	20	Y
TB-TDR-0014	pncA	2288853	Uncharacterised	V130E	T	A	13.5628	8280	Y	A	del	90.91	11	Y
TB-TDR-0014	pncA	2288853	Uncharacterised	deletion	NA	delACATCGACC	76.8454	8280	Y	A	del	90.91	11	Y
TB-TDR-0014	rpsL	781687	Resistant	K43R	A	G	99.4338	13777	Y	A	G	100	16	Y
TB-TDR-0014	tlyA	1917972	Phylogenetic	L11L	A	G	98.9761	293	Y	A	G	100	13	Y
TB-TDR-0014	katG	2155168	Resistant	S315T	G	C	99.7655	853	Y	C	G	100	8	Y
TB-TDR-0014	embB	4247646	Phylogenetic	E378A	A	C	99.5603	3639	Y	A	C	100	11	Y
TB-TDR-0014	ethA	4326148	Synonymous	S442S	G	T	99.6036	2523	Y	C	A	100	16	Y
TB-TDR-0014	ethA	4326439	Uncharacterised	N345K	C	A	99.6634	4159	Y	G	T	100	8	Y
TB-TDR-0014	gidB	4407588	Phylogenetic	A205A	A	G	99.7913	2875	Y	T	C	100	8	Y
TB-TDR-0014	gidB	4407873	Phylogenetic	V110V	G	T	99.7234	3977	Y	C	A	100	7	Y
TB-TDR-0015	gyrA	7585	Phylogenetic	S95T	G	C	99.8525	1356	Y	G	C	100	30	Y
TB-TDR-0015	rpsL	781687	Resistant	K43R	A	G	99.9578	4744	Y	A	G	100	35	Y
TB-TDR-0015	fabG1	1673425	Resistant	NA	C	T	99.8008	3012	Y	C	T	100	41	Y
TB-TDR-0015	tlyA	1917972	Phylogenetic	L11L	A	G	100	460	Y	A	G	100	51	Y
TB-TDR-0015	katG	2155168	Resistant	S315T	G	C	100	798	Y	C	G	100	31	Y
TB-TDR-0015	gidB	4407588	Phylogenetic	A205A	A	G	99.7748	2220	Y	T	C	100	25	Y
TB-TDR-0015	gidB	4407927	Phylogenetic	E92D	A	C	99.9354	3095	Y	T	G	100	33	Y
TB-TDR-0016	gyrA	7539	Phylogenetic	T80A	A	G	100	515	Y	A	G	100	6	Y
TB-TDR-0016	gyrA	7570	Phylogenetic	A90G	C	G	100	522	Y	C	G	100	10	Y
TB-TDR-0016	gyrA	7585	Phylogenetic	S95T	G	C	99.8198	555	Y	G	C	100	10	Y
TB-TDR-0016	tlyA	1917972	Phylogenetic	L11L	A	G	100	470	Y	A	G	100	26	Y
TB-TDR-0017	tlyA	1917972	Phylogenetic	L11L	A	G	100	806	Y	A	G	100	31	Y
TB-TDR-0018	rpoB1	761155	Resistant	S450W	C	G	99.8215	4482	Y	C	G	100	41	Y
TB-TDR-0018	tlyA	1917972	Phylogenetic	L11L	A	G	100	439	Y	A	G	100	41	Y
TB-TDR-0018	ethA	4327276	Synonymous	F66F	C	T	100	1750	Y	G	A	100	41	Y
TB-TDR-0019	gyrA	7585	Phylogenetic	S95T	G	C	99.97	3332	Y	G	C	90	120	Y
TB-TDR-0019	rpoB1	761161	Resistant	L452P	T	C	98.8703	8498	Y	T	C	93.75	128	Y
TB-TDR-0019	rrs2	1472362	Resistant	NA	C	T	99.2636	679	Y	C	T	92.4528	53	Y
TB-TDR-0019	tlyA	1917972	Phylogenetic	L11L	A	G	98.9848	394	Y	A	G	100	94	Y
TB-TDR-0019	katG	2155168	Resistant	S315T	G	C	100	1119	Y	C	G	91.358	81	Y
TB-TDR-0019	pncA	2289186	Resistant	L19P	T	C	99.3864	9616	Y	A	G	93.1034	87	Y
TB-TDR-0019	embB	4247574	Resistant	D354A	A	C	99.2118	3045	Y	A	C	95.8763	97	Y
TB-TDR-0019	ethA	4327480	Uncharacterised	NA	T	C	99.3007	143	Y	A	G	87.7778	90	Y
TB-TDR-0019	gidB	4407588	Phylogenetic	A205A	A	G	99.907	3226	Y	T	C	86.6667	90	Y
TB-TDR-0019	gidB	4407927	Phylogenetic	E92D	A	C	99.9586	4834	Y	T	G	94.2529	87	Y
TB-TDR-0020	rpoB1	761000	Uncharacterised	M398I	G	T	3.38855	2656	Y	NA	NA	NA	11	N
TB-TDR-0020	gyrA	7585	Phylogenetic	S95T	G	C	99.9665	2987	Y	G	C	100	13	Y
TB-TDR-0020	tlyA	1917972	Phylogenetic	L11L	A	G	100	217	Y	A	G	100	8	Y
TB-TDR-0020	gidB	4408156	Phylogenetic	L16R	T	G	99.3939	330	Y	A	C	100	11	Y
TB-TDR-0022	gyrB	6798	Uncharacterised	G520A	G	C	99.9258	6735	Y	G	C	100	142	Y
TB-TDR-0022	tlyA	1917972	Phylogenetic	L11L	A	G	99.8095	525	Y	A	G	100	107	Y
TB-TDR-0023	rpsL	781676	Synonymous	T39T	C	T	99.8632	7311	Y	C	T	100	7	Y
TB-TDR-0023	rpsL	781687	Resistant	K43R	A	G	99.5743	7282	Y	A	G	100	10	Y
TB-TDR-0023	gyrA	7585	Phylogenetic	S95T	G	C	99.9608	2554	Y	G	C	100	7	Y
TB-TDR-0023	tlyA	1917972	Phylogenetic	L11L	A	G	99.3915	493	Y	A	G	100	15	Y
TB-TDR-0023	katG	2155168	Resistant	S315T	G	C	99.8741	794	Y	C	G	100	7	Y
TB-TDR-0023	gidB	4408156	Phylogenetic	L16R	T	G	100	503	Y	A	C	100	8	Y
TB-TDR-0024	gyrA	7539	Phylogenetic	T80A	A	G	99.7232	2890	Y	A	G	100	26	Y
TB-TDR-0024	gyrA	7585	Phylogenetic	S95T	G	C	99.8132	3212	Y	G	C	100	23	Y
TB-TDR-0024	rpsL	781687	Resistant	K43R	A	G	99.5603	9780	Y	A	G	100	23	Y
TB-TDR-0024	tlyA	1917972	Phylogenetic	L11L	A	G	99.2771	415	Y	A	G	100	26	Y
TB-TDR-0024	katG	2155168	Resistant	S315T	G	C	100	739	Y	C	G	100	29	Y
TB-TDR-0025	gyrA	7585	Phylogenetic	S95T	G	C	99.9617	2610	Y	G	C	100	11	Y
TB-TDR-0025	rrs2	1472115	Uncharacterised	NA	C	T	99.5495	444	Y	C	T	100	15	Y
TB-TDR-0025	tlyA	1917972	Phylogenetic	L11L	A	G	100	254	Y	A	G	100	6	Y
TB-TDR-0025	katG	2155168	Resistant	S315T	G	C	99.6296	540	Y	C	G	100	13	Y
TB-TDR-0025	embB	4247646	Phylogenetic	E378A	A	C	99.7844	3247	Y	A	C	100	25	Y
TB-TDR-0025	embB	4248003	Resistant	Q497R	A	G	99.7003	2669	Y	A	G	100	19	Y
TB-TDR-0025	ethA	4326148	Synonymous	S442S	G	T	99.7844	1855	Y	C	A	100	24	Y
TB-TDR-0025	ethA	4326439	Uncharacterised	N345K	C	A	99.7847	3715	Y	G	T	100	26	Y
TB-TDR-0025	gidB	4407588	Phylogenetic	A205A	A	G	99.8392	1866	Y	T	C	100	9	Y
TB-TDR-0025	gidB	4407873	Phylogenetic	V110V	G	T	99.8999	2997	Y	C	A	100	15	Y
TB-TDR-0026	rpoB2	760461	Uncharacterised	R219C	C	T	99.7143	9101	Y	C	T	100	15	Y
TB-TDR-0026	rpoB1	761155	Resistant	S450L	C	T	99.7728	8804	Y	C	T	100	14	Y
TB-TDR-0026	tlyA	1917972	Phylogenetic	L11L	A	G	99.3769	321	Y	A	G	100	16	Y
TB-TDR-0026	katG	2155168	Resistant	S315T	G	C	99.8569	699	Y	C	G	100	10	Y
TB-TDR-0026	pncA	2288883	Resistant	L120P	T	C	99.5442	7899	Y	A	G	100	16	Y
TB-TDR-0026	eis	2715342	Resistant	NA	G	A	99.7574	4122	Y	C	T	100	26	Y
TB-TDR-0026	ethA	4326183	Resistant	NA	NA	delG	90.8537	2105	Y	NA	delG	100	21	Y
TB-TDR-0026	gidB	4407588	Phylogenetic	A205A	A	G	99.7028	2019	Y	T	C	100	8	Y
TB-TDR-0026	gidB	4407927	Phylogenetic	E92D	A	C	99.8494	3319	Y	T	G	100	8	Y
TB-TDR-0027	tlyA	1917972	Phylogenetic	L11L	A	G	99.2188	384	Y	A	G	100	16	Y
TB-TDR-0027	embB	4247395	Synonymous	G294G	C	T	99.3651	630	Y	C	T	100	12	Y
TB-TDR-0027	gidB	4407750	Uncharacterised	NA	NA	delG	98.551	5443	Y	NA	delG	100	12	Y
TB-TDR-0028	gyrA	7585	Phylogenetic	S95T	G	C	99.9565	2298	Y	G	C	100	8	Y
TB-TDR-0028	rpoB1	761109	Resistant	D435Y	G	T	99.7983	7435	Y	G	T	100	9	Y
TB-TDR-0028	rpsL	781687	Resistant	K43R	A	G	99.4026	8704	Y	A	G	100	15	Y
TB-TDR-0028	gidB	4407927	Phylogenetic	E92D	A	C	99.8844	5191	Y	T	G	100	7	Y
TB-TDR-0029	gyrA	7585	Phylogenetic	S95T	G	C	99.9339	1513	Y	G	C	100	45	Y
TB-TDR-0029	tlyA	1917972	Phylogenetic	L11L	A	G	99.5807	477	Y	A	G	100	60	Y
TB-TDR-0029	tlyA	1918571	Resistant	NA	NA	delCG	76.7619	539	Y	NA	delCG	83.3333	42	Y
TB-TDR-0030	rpoB1	761000	Uncharacterised	M398I	G	T	3.08989	3204	Y	NA	NA	NA	30	N
TB-TDR-0030	gyrA	7585	Phylogenetic	S95T	G	C	99.8643	2947	Y	G	C	100	25	Y
TB-TDR-0030	rpoB1	761155	Resistant	S450L	C	T	99.8786	10712	Y	C	T	100	32	Y
TB-TDR-0030	rpsL	781822	Resistant	K88R	A	G	99.511	8793	Y	A	G	96.875	32	Y
TB-TDR-0030	rplC	801255	Synonymous	G149G	C	A	99.8504	4011	Y	C	A	100	45	Y
TB-TDR-0030	tlyA	1917972	Phylogenetic	L11L	A	G	99.3311	299	Y	A	G	100	34	Y
TB-TDR-0030	katG	2155168	Resistant	S315T	G	C	100	619	Y	C	G	100	33	Y
TB-TDR-0030	pncA	2288790	Resistant	L151S	T	C	98.5881	4958	Y	A	G	100	45	Y
TB-TDR-0030	ethA	4327436	Uncharacterised	G13E	G	A	99.9176	1213	Y	C	T	100	31	Y
TB-TDR-0030	gidB	4407588	Phylogenetic	A205A	A	G	99.9124	2282	Y	T	C	100	24	Y
TB-TDR-0030	gidB	4407927	Phylogenetic	E92D	A	C	99.9173	3628	Y	T	G	100	22	Y
TB-TDR-0031	gyrA	7585	Phylogenetic	S95T	G	C	99.8725	3137	Y	G	C	100	8	Y
TB-TDR-0031	rpoB1	761155	Resistant	S450W	C	G	99.3445	9916	Y	C	G	100	11	Y
TB-TDR-0031	rpsL	781687	Resistant	K43R	A	G	99.6722	9153	Y	A	G	100	15	Y
TB-TDR-0031	rrs1	1473246	Resistant	NA	A	G	99.8134	1072	Y	A	G	100	6	Y
TB-TDR-0031	tlyA	1917972	Phylogenetic	L11L	A	G	99.1573	356	Y	A	G	100	13	Y
TB-TDR-0031	katG	2155168	Resistant	S315T	G	C	99.8487	661	Y	C	G	100	14	Y
TB-TDR-0031	pncA	2288844	Resistant	I133T	T	C	99.784	7408	Y	A	G	100	19	Y
TB-TDR-0031	embB	4247429	Resistant	M306V	A	G	99.9121	1138	Y	A	G	100	12	Y
TB-TDR-0031	gidB	4407588	Phylogenetic	A205A	A	G	99.8415	1893	Y	T	C	100	9	Y
TB-TDR-0031	gidB	4407927	Phylogenetic	E92D	A	C	99.9323	2956	Y	T	G	100	10	Y
TB-TDR-0032	gyrA	7585	Phylogenetic	S95T	G	C	99.9486	1947	Y	G	C	100	21	Y
TB-TDR-0032	rpoB1	761139	Resistant	H445Y	C	T	99.7901	6670	Y	C	T	100	28	Y
TB-TDR-0032	rpsL	781687	Resistant	K43R	A	G	99.5987	6479	Y	A	G	100	34	Y
TB-TDR-0032	rrl3	1476264	Uncharacterised	NA	A	T	99.6596	4407	Y	A	T	100	20	Y
TB-TDR-0032	tlyA	1917972	Phylogenetic	L11L	A	G	99.6805	626	Y	A	G	100	11	Y
TB-TDR-0032	katG	2155168	Resistant	S315T	G	C	100	978	Y	C	G	100	20	Y
TB-TDR-0032	embB	4247431	Resistant	M306I	G	A	99.764	1271	Y	G	A	100	30	Y
TB-TDR-0032	gidB	4407588	Phylogenetic	A205A	A	G	99.741	2703	Y	T	C	100	26	Y
TB-TDR-0032	gidB	4407927	Phylogenetic	E92D	A	C	99.9297	4266	Y	T	G	100	20	Y
TB-TDR-0033	tlyA	1917972	Phylogenetic	L11L	A	G	99.1837	490	Y	A	G	100	20	Y
TB-TDR-0034	rpoB1	761139	Resistant	H445N	C	A	99.7381	16803	Y	C	A	100	20	Y
TB-TDR-0034	rpoB1	761140	Resistant	H445R	A	G	99.7547	16713	Y	A	G	100	19	Y
TB-TDR-0034	inhA	1674529	Uncharacterised	D110Y	G	T	4.41504	8992	Y	NA	NA	NA	23	N
TB-TDR-0034	gyrA	7585	Phylogenetic	S95T	G	C	99.9043	6267	Y	G	C	100	25	Y
TB-TDR-0034	tlyA	1917972	Phylogenetic	L11L	A	G	99.6503	286	Y	A	G	92.8571	14	Y
TB-TDR-0034	pncA	2289047	Phylogenetic	S65S	C	T	99.6844	11090	Y	G	A	100	18	Y
TB-TDR-0034	gidB	4407588	Phylogenetic	A205A	A	G	99.8116	3185	Y	T	C	100	25	Y
TB-TDR-0035	gyrA	7400	Uncharacterised	M33I	G	T	3.00893	2127	Y	NA	NA	NA	15	N
TB-TDR-0035	gyrA	7585	Phylogenetic	S95T	G	C	99.9292	4239	Y	G	C	100	17	Y
TB-TDR-0035	rpoB1	761139	Resistant	H445D	C	G	98.3546	13371	Y	C	G	100	16	Y
TB-TDR-0035	rrs2	1472359	Resistant	NA	A	C	99.3197	1029	Y	A	C	100	14	Y
TB-TDR-0035	tlyA	1917972	Phylogenetic	L11L	A	G	99.3478	920	Y	A	G	100	12	Y
TB-TDR-0035	katG	2155276	Uncharacterised	G279D	G	A	99.7905	6684	Y	C	T	100	10	Y
TB-TDR-0035	gidB	4407588	Phylogenetic	A205A	A	G	99.6952	4921	Y	T	C	100	15	Y
TB-TDR-0035	gidB	4407927	Phylogenetic	E92D	A	C	99.8955	7658	Y	T	G	100	14	Y
TB-TDR-0036	gyrA	7570	Resistant	A90V	C	T	99.7295	4066	Y	C	T	100	20	Y
TB-TDR-0036	gyrA	7585	Phylogenetic	S95T	G	C	99.8065	4134	Y	G	C	100	23	Y
TB-TDR-0036	rpoB1	761139	Resistant	H445D	C	G	98.5024	17228	Y	C	G	95	40	Y
TB-TDR-0036	tlyA	1917972	Phylogenetic	L11L	A	G	98.9501	381	Y	A	G	100	17	Y
TB-TDR-0036	katG	2155168	Resistant	S315T	G	C	99.778	901	Y	C	G	100	15	Y
TB-TDR-0036	embB	4247429	Resistant	M306V	A	G	99.9306	1441	Y	A	G	100	31	Y
TB-TDR-0036	gidB	4408141	Uncharacterised	R21P	G	C	99.5789	950	Y	C	G	100	29	Y
TB-TDR-0036	gidB	4408156	Phylogenetic	L16R	T	G	99.8236	567	Y	A	C	100	29	Y
TB-TDR-0037	rpoB1	761000	Uncharacterised	M398I	G	T	3.55556	1800	Y	NA	NA	NA	14	N
TB-TDR-0037	gyrA	7585	Phylogenetic	S95T	G	C	99.9412	1700	Y	G	C	100	16	Y
TB-TDR-0037	rrs1	1472753	Uncharacterised	NA	A	C	99.8105	2111	Y	A	C	100	21	Y
TB-TDR-0037	tlyA	1917972	Phylogenetic	L11L	A	G	98.2188	393	Y	A	G	100	14	Y
TB-TDR-0037	katG	2155168	Resistant	S315T	G	C	99.7085	686	Y	C	G	100	22	Y
TB-TDR-0037	pncA	2289171	Uncharacterised	G24V	G	T	99.731	5949	Y	C	A	100	22	Y
TB-TDR-0037	embB	4247429	Resistant	M306V	A	G	99.8779	819	Y	A	G	100	23	Y
TB-TDR-0037	embB	4247646	Phylogenetic	E378A	A	C	99.6354	3566	Y	A	C	100	14	Y
TB-TDR-0037	ethA	4326148	Synonymous	S442S	G	T	99.7085	1715	Y	C	A	100	16	Y
TB-TDR-0037	ethA	4326439	Uncharacterised	N345K	C	A	99.6572	3501	Y	G	T	100	22	Y
TB-TDR-0037	ethA	4326647	Uncharacterised	Y276S	A	C	99.5662	2305	Y	T	G	100	14	Y
TB-TDR-0037	gidB	4407588	Phylogenetic	A205A	A	G	99.5532	2238	Y	T	C	100	10	Y
TB-TDR-0037	gidB	4407873	Phylogenetic	V110V	G	T	99.8536	3415	Y	C	A	100	11	Y
TB-TDR-0037	gidB	4408100	Uncharacterised	NA	NA	delC	99.6432	1095	Y	NA	delC	100	19	Y
TB-TDR-0038	gyrA	7585	Phylogenetic	S95T	G	C	99.9044	4183	Y	G	C	100	47	Y
TB-TDR-0038	rpsL	781822	Resistant	K88R	A	G	99.659	9971	Y	A	G	100	72	Y
TB-TDR-0038	tlyA	1917972	Phylogenetic	L11L	A	G	100	507	Y	A	G	100	71	Y
TB-TDR-0038	katG	2155168	Resistant	S315T	G	C	99.8759	806	Y	C	G	100	53	Y
TB-TDR-0038	katG	2155617	Synonymous	I165I	T	C	99.6158	5726	Y	A	G	100	62	Y
TB-TDR-0038	pncA	2288928	Resistant	G105D	G	A	99.7971	7887	Y	C	T	100	67	Y
TB-TDR-0038	ethA	4327303	Synonymous	S57S	C	T	99.7785	2257	Y	G	A	100	73	Y
TB-TDR-0039	rplC	801474	Uncharacterised	NA	G	T	3.31126	151	Y	NA	NA	NA	40	N
TB-TDR-0039	gyrA	7585	Phylogenetic	S95T	G	C	100	1044	Y	G	C	100	27	Y
TB-TDR-0039	rpoB1	761161	Resistant	L452P	T	C	98.7596	2983	Y	T	C	97.0588	34	Y
TB-TDR-0039	tlyA	1917972	Phylogenetic	L11L	A	G	99.7753	445	Y	A	G	100	30	Y
TB-TDR-0039	embB	4247788	Synonymous	Y425Y	C	T	99.975	4002	Y	C	T	100	39	Y
TB-TDR-0039	gidB	4407588	Phylogenetic	A205A	A	G	99.8031	2032	Y	T	C	100	34	Y
TB-TDR-0039	gidB	4407927	Phylogenetic	E92D	A	C	99.8751	3202	Y	T	G	100	37	Y
TB-TDR-0039	gidB	4407995	Phylogenetic	S70R	A	C	98.1034	2900	Y	T	G	100	40	Y
TB-TDR-0040	gyrA	7585	Phylogenetic	S95T	G	C	99.922	2563	Y	G	C	100	16	Y
TB-TDR-0040	rpoB1	761155	Resistant	S450L	C	T	99.8652	7419	Y	C	T	100	14	Y
TB-TDR-0040	tlyA	1917972	Phylogenetic	L11L	A	G	99.0926	551	Y	A	G	100	20	Y
TB-TDR-0040	katG	2155168	Resistant	S315T	G	C	99.8879	892	Y	C	G	100	9	Y
TB-TDR-0040	gidB	4407588	Phylogenetic	A205A	A	G	99.9208	2526	Y	T	C	100	10	Y
TB-TDR-0040	gidB	4407927	Phylogenetic	E92D	A	C	99.7436	3900	Y	T	G	100	7	Y
TB-TDR-0041	gyrA	7585	Phylogenetic	S95T	G	C	100	2759	Y	G	C	100	27	Y
TB-TDR-0041	tlyA	1917972	Phylogenetic	L11L	A	G	99.6101	513	Y	A	G	100	36	Y
TB-TDR-0041	gidB	4407588	Phylogenetic	A205A	A	G	99.8122	2130	Y	T	C	100	26	Y
TB-TDR-0042	ethA	4326382	Synonymous	T364T	C	T	41.2583	3449	Y	NA	NA	NA	83	N
TB-TDR-0042	gyrA	7585	Phylogenetic	S95T	G	C	99.9699	3319	Y	G	C	100	48	Y
TB-TDR-0042	tlyA	1917972	Phylogenetic	L11L	A	G	99.8899	908	Y	A	G	100	45	Y
TB-TDR-0042	katG	2155168	Resistant	S315T	G	C	99.8848	868	Y	C	G	100	37	Y
TB-TDR-0042	embB	4247431	Resistant	M306I	G	A	99.8049	1538	Y	G	A	100	61	Y
TB-TDR-0042	embB	4247646	Phylogenetic	E378A	A	C	99.8408	6280	Y	A	C	100	58	Y
TB-TDR-0042	ethA	4326953	Uncharacterised	D174G	A	G	99.791	3349	Y	T	C	100	59	Y
TB-TDR-0042	gidB	4407588	Phylogenetic	A205A	A	G	99.6767	2784	Y	T	C	100	55	Y
TB-TDR-0042	gidB	4407873	Phylogenetic	V110V	G	T	99.8523	4062	Y	C	A	100	49	Y
TB-TDR-0043	gyrA	7585	Phylogenetic	S95T	G	C	100	5548	Y	G	C	100	46	Y
TB-TDR-0043	gyrA	7661	Synonymous	G120G	C	T	99.8334	4801	Y	C	T	100	46	Y
TB-TDR-0043	tlyA	1917972	Phylogenetic	L11L	A	G	99.4424	538	Y	A	G	100	62	Y
TB-TDR-0043	katG	2155168	Resistant	S315N	G	A	99.8599	714	Y	C	T	100	48	Y
TB-TDR-0043	pncA	2288718	Resistant	M175T	T	C	99.7453	1178	Y	A	G	100	63	Y
TB-TDR-0043	embB	4247429	Resistant	M306V	A	G	99.4941	1186	Y	A	G	100	69	Y
TB-TDR-0043	embB	4247646	Phylogenetic	E378A	A	C	99.7754	4898	Y	A	C	100	58	Y
TB-TDR-0043	ethA	4326148	Synonymous	S442S	G	T	99.5978	1989	Y	C	A	100	60	Y
TB-TDR-0043	ethA	4326439	Uncharacterised	N345K	C	A	99.7845	3249	Y	G	T	100	57	Y
TB-TDR-0043	gidB	4407588	Phylogenetic	A205A	A	G	99.8073	2595	Y	T	C	100	60	Y
TB-TDR-0043	gidB	4407873	Phylogenetic	V110V	G	T	99.7439	3514	Y	C	A	100	51	Y
TB-TDR-0043	gidB	4408100	Uncharacterised	NA	NA	delC	100	1291	Y	NA	delC	97.0149	67	Y
TB-TDR-0044	gyrA	7585	Phylogenetic	S95T	G	C	100	1431	Y	G	C	100	16	Y
TB-TDR-0044	rpoB1	761155	Resistant	S450L	C	T	99.6594	4404	Y	C	T	100	21	Y
TB-TDR-0044	tlyA	1917972	Phylogenetic	L11L	A	G	99.5902	488	Y	A	G	100	13	Y
TB-TDR-0044	katG	2155168	Resistant	S315T	G	C	100	714	Y	C	G	100	21	Y
TB-TDR-0044	gidB	4407588	Phylogenetic	A205A	A	G	99.8543	2059	Y	T	C	100	21	Y
TB-TDR-0044	gidB	4407927	Phylogenetic	E92D	A	C	99.9383	3242	Y	T	G	100	18	Y
TB-TDR-0045	gyrA	7585	Phylogenetic	S95T	G	C	99.8376	3694	Y	G	C	100	14	Y
TB-TDR-0045	tlyA	1917972	Phylogenetic	L11L	A	G	99.8582	705	Y	A	G	100	17	Y
TB-TDR-0045	tlyA	1918689	Synonymous	A250A	A	T	99.8198	555	Y	A	T	100	20	Y
TB-TDR-0045	embB	4247574	Resistant	D354A	A	C	99.4289	5078	Y	A	C	100	13	Y
TB-TDR-0045	embB	4247646	Phylogenetic	E378A	A	C	99.8159	5975	Y	A	C	100	9	Y
TB-TDR-0045	gidB	4407588	Phylogenetic	A205A	A	G	99.9256	2689	Y	T	C	100	13	Y
TB-TDR-0045	gidB	4407614	Uncharacterised	R197C	C	T	99.8372	3072	Y	G	A	100	12	Y
TB-TDR-0045	gidB	4407780	Synonymous	A141A	G	A	99.7771	4934	Y	C	T	100	19	Y
TB-TDR-0045	gidB	4407851	Uncharacterised	NA	NA	delC	93.2784	4217	Y	NA	delC	92.8571	14	Y
TB-TDR-0045	gidB	4407873	Phylogenetic	V110V	G	T	99.8098	4207	Y	C	A	100	14	Y
TB-TDR-0046	gyrA	7585	Phylogenetic	S95T	G	C	99.9672	3049	Y	G	C	100	7	Y
TB-TDR-0046	tlyA	1917972	Phylogenetic	L11L	A	G	99.4253	348	Y	A	G	100	15	Y
TB-TDR-0046	gidB	4408156	Phylogenetic	L16R	T	G	100	389	Y	A	C	100	15	Y
TB-TDR-0047	rpsL	781687	Resistant	K43R	A	G	99.5385	11267	Y	A	G	97.1429	35	Y
TB-TDR-0047	tlyA	1917972	Phylogenetic	L11L	A	G	98.998	499	Y	A	G	100	16	Y
TB-TDR-0048	rpsL	781687	Resistant	K43R	A	G	99.573	7494	Y	A	G	100	28	Y
TB-TDR-0048	tlyA	1917972	Phylogenetic	L11L	A	G	98.9324	281	Y	A	G	100	24	Y
TB-TDR-0049	gyrA	7585	Phylogenetic	S95T	G	C	100	1862	Y	G	C	100	18	Y
TB-TDR-0049	rpsL	781687	Resistant	K43R	A	G	99.6656	5981	Y	A	G	100	32	Y
TB-TDR-0049	fabG1	1673425	Resistant	NA	C	T	99.8115	3713	Y	C	T	100	26	Y
TB-TDR-0049	tlyA	1917972	Phylogenetic	L11L	A	G	100	269	Y	A	G	100	20	Y
TB-TDR-0049	gidB	4407588	Phylogenetic	A205A	A	G	99.9383	1622	Y	T	C	100	22	Y
TB-TDR-0049	gidB	4407927	Phylogenetic	E92D	A	C	99.7685	2592	Y	T	G	100	19	Y
TB-TDR-0050	gyrA	7539	Phylogenetic	T80A	A	G	99.7797	1816	Y	A	G	100	11	Y
TB-TDR-0050	gyrA	7585	Phylogenetic	S95T	G	C	100	1973	Y	G	C	100	14	Y
TB-TDR-0050	rpoB1	761155	Resistant	S450L	C	T	99.855	6895	Y	C	T	100	15	Y
TB-TDR-0050	tlyA	1917972	Phylogenetic	L11L	A	G	99.3412	759	Y	A	G	100	15	Y
TB-TDR-0050	katG	2155168	Resistant	S315T	G	C	100	970	Y	C	G	100	10	Y
TB-TDR-0050	pncA	2288853	Uncharacterised	NA	NA	delCAT	88.2353	1125	Y	NA	delCAT	100	26	Y
TB-TDR-0050	embB	4247429	Resistant	M306V	A	G	99.7911	1436	Y	A	G	100	22	Y
TB-TDR-0050	ethA	4326249	Resistant	NA	NA	delGTAATTCAAC	99.11	4764	Y	NA	delGTAATTCAAC	81.8182	11	Y
TB-TDR-0050	gidB	4408094	Uncharacterised	G37R	G	A	99.813	2139	Y	C	T	100	23	Y
TB-TDR-0051	gyrA	7539	Phylogenetic	T80A	A	G	99.9457	1841	Y	A	G	100	10	Y
TB-TDR-0051	gyrA	7585	Phylogenetic	S95T	G	C	99.8577	2108	Y	G	C	100	9	Y
TB-TDR-0051	rpoB1	761155	Resistant	S450L	C	T	99.8959	7685	Y	C	T	100	20	Y
TB-TDR-0051	tlyA	1917972	Phylogenetic	L11L	A	G	99.3094	724	Y	A	G	100	10	Y
TB-TDR-0051	katG	2155168	Resistant	S315T	G	C	100	1011	Y	C	G	100	15	Y
TB-TDR-0051	pncA	2288853	Uncharacterised	NA	NA	delCAT	88.3994	1194	Y	NA	delCAT	95.4545	22	Y
TB-TDR-0051	embB	4247429	Resistant	M306V	A	G	99.8003	1502	Y	A	G	100	26	Y
TB-TDR-0051	ethA	4326249	Resistant	NA	NA	delGTAATTCAAC	99.2692	4877	Y	NA	delGTAATTCAAC	91.1765	34	Y
TB-TDR-0051	gidB	4408094	Uncharacterised	G37R	G	A	99.9523	2096	Y	C	T	100	16	Y
TB-TDR-0052	gyrA	7585	Phylogenetic	S95T	G	C	99.8987	1975	Y	G	C	100	12	Y
TB-TDR-0052	tlyA	1917972	Phylogenetic	L11L	A	G	99.2352	523	Y	A	G	100	15	Y
TB-TDR-0052	katG	2155168	Resistant	S315T	G	C	99.8002	1001	Y	C	G	100	12	Y
TB-TDR-0052	embB	4248003	Resistant	Q497R	A	G	99.4073	3543	Y	A	G	100	19	Y
TB-TDR-0052	ethA	4326113	Uncharacterised	P454L	C	T	99.8734	2370	Y	G	A	100	20	Y
TB-TDR-0052	gidB	4408125	Uncharacterised	L26F	G	C	99.0248	1128	Y	C	G	100	13	Y
TB-TDR-0052	gidB	4408156	Phylogenetic	L16R	T	G	99.8134	536	Y	A	C	100	16	Y
TB-TDR-0053	gidB	4407856	Uncharacterised	R116P	G	C	60.2032	3543	Y	NA	NA	NA	6	N
TB-TDR-0053	gyrA	7539	Phylogenetic	T80A	A	G	99.8524	2032	Y	A	G	100	10	Y
TB-TDR-0053	gyrA	7585	Phylogenetic	S95T	G	C	99.9564	2296	Y	G	C	100	9	Y
TB-TDR-0053	tlyA	1917972	Phylogenetic	L11L	A	G	99.389	491	Y	A	G	100	6	Y
TB-TDR-0054	gyrA	7585	Phylogenetic	S95T	G	C	99.9457	1843	Y	G	C	100	7	Y
TB-TDR-0054	tlyA	1917972	Phylogenetic	L11L	A	G	99.6894	322	Y	A	G	100	10	Y
TB-TDR-0054	pncA	2289047	Phylogenetic	S65S	C	T	99.7326	7853	Y	G	A	100	17	Y
TB-TDR-0054	gidB	4407588	Phylogenetic	A205A	A	G	99.846	1948	Y	T	C	100	12	Y
TB-TDR-0054	gidB	4408087	Uncharacterised	NA	NA	delG	99.9275	1393	Y	NA	delG	95	20	Y
TB-TDR-0055	gyrA	7585	Phylogenetic	S95T	G	C	99.9433	3526	Y	G	C	100	16	Y
TB-TDR-0055	rpsL	781687	Resistant	K43R	A	G	99.6174	9410	Y	A	G	100	21	Y
TB-TDR-0055	tlyA	1917972	Phylogenetic	L11L	A	G	100	211	Y	A	G	100	24	Y
TB-TDR-0055	katG	2155168	Resistant	S315T	G	C	100	597	Y	C	G	100	8	Y
TB-TDR-0055	ethA	4326328	Uncharacterised	Y382Stop	C	A	99.8058	2060	Y	G	T	100	19	Y
TB-TDR-0055	gidB	4407915	Synonymous	R96R	C	G	99.7597	2497	Y	G	C	100	22	Y
TB-TDR-0056	gyrA	7539	Phylogenetic	T80A	A	G	99.7429	1556	Y	A	G	100	84	Y
TB-TDR-0056	gyrA	7585	Phylogenetic	S95T	G	C	99.8841	1726	Y	G	C	100	85	Y
TB-TDR-0056	rpoB1	761155	Resistant	S450L	C	T	99.8267	5772	Y	C	T	100	94	Y
TB-TDR-0056	rpoB1	761251	Uncharacterised	T482N	C	A	99.5817	4542	Y	C	A	100	103	Y
TB-TDR-0056	tlyA	1917972	Phylogenetic	L11L	A	G	99.0769	325	Y	A	G	100	162	Y
TB-TDR-0056	katG	2155168	Resistant	S315T	G	C	99.5522	670	Y	C	G	100	109	Y
TB-TDR-0056	pncA	2288717	Resistant	M175I	G	A	100	99	Y	C	T	100	135	Y
TB-TDR-0056	embB	4247429	Resistant	M306V	A	G	99.8068	1035	Y	A	G	100	142	Y
TB-TDR-0056	ethA	4326249	Resistant	NA	NA	delGTAATTCAAC	99.1493	3045	Y	NA	delGTAATTCAAC	87.6923	130	Y
TB-TDR-0056	gidB	4408094	Uncharacterised	G37R	G	A	99.911	1123	Y	C	T	100	128	Y
TB-TDR-0057	gyrA	7539	Phylogenetic	T80A	A	G	99.6732	2142	Y	A	G	100	15	Y
TB-TDR-0057	gyrA	7585	Phylogenetic	S95T	G	C	99.7465	2367	Y	G	C	100	17	Y
TB-TDR-0057	rpoB1	761155	Resistant	S450L	C	T	99.8211	10062	Y	C	T	100	23	Y
TB-TDR-0057	tlyA	1917972	Phylogenetic	L11L	A	G	99.4152	342	Y	A	G	100	22	Y
TB-TDR-0058	gyrA	7539	Phylogenetic	T80A	A	G	99.8843	864	Y	A	G	100	11	Y
TB-TDR-0058	gyrA	7585	Phylogenetic	S95T	G	C	99.8957	959	Y	G	C	100	20	Y
TB-TDR-0058	rpoB1	761155	Resistant	S450L	C	T	99.7945	3407	Y	C	T	100	28	Y
TB-TDR-0058	tlyA	1917972	Phylogenetic	L11L	A	G	99.8175	548	Y	A	G	100	21	Y
TB-TDR-0058	katG	2155168	Resistant	S315T	G	C	99.8654	743	Y	C	G	100	28	Y
TB-TDR-0058	pncA	2288853	Uncharacterised	NA	NA	delCAT	88.274	665	Y	NA	delCAT	97.4359	39	Y
TB-TDR-0058	embB	4247429	Resistant	M306V	A	G	99.8535	1365	Y	A	G	100	33	Y
TB-TDR-0058	ethA	4326249	Resistant	NA	NA	delGTAATTCAAC	99.644	2647	Y	NA	delGTAATTCAAC	93.8776	49	Y
TB-TDR-0058	gidB	4408094	Uncharacterised	G37R	G	A	99.8838	1721	Y	C	T	100	22	Y
TB-TDR-0059	gyrA	7539	Phylogenetic	T80A	A	G	99.9416	1712	Y	A	G	100	15	Y
TB-TDR-0059	gyrA	7585	Phylogenetic	S95T	G	C	99.9485	1940	Y	G	C	100	18	Y
TB-TDR-0059	rpoB1	761155	Resistant	S450L	C	T	99.7599	6247	Y	C	T	100	17	Y
TB-TDR-0059	tlyA	1917972	Phylogenetic	L11L	A	G	100	457	Y	A	G	100	15	Y
TB-TDR-0059	pncA	2288853	Uncharacterised	NA	NA	delCAT	86.7659	1125	Y	NA	delCAT	86.6667	30	Y
TB-TDR-0059	embB	4247429	Resistant	M306V	A	G	99.8378	1849	Y	A	G	100	15	Y
TB-TDR-0059	ethA	4326249	Resistant	NA	NA	delGTAATTCAAC	99.4336	3411	Y	NA	delGTAATTCAAC	90	30	Y
TB-TDR-0059	gidB	4408094	Uncharacterised	G37R	G	A	99.9544	2194	Y	C	T	100	14	Y
TB-TDR-0060	gyrA	7585	Phylogenetic	S95T	G	C	99.8396	3740	Y	G	C	100	14	Y
TB-TDR-0060	tlyA	1917972	Phylogenetic	L11L	A	G	99.5104	817	Y	A	G	100	21	Y
TB-TDR-0060	katG	2155168	Resistant	S315T	G	C	100	1180	Y	C	G	100	16	Y
TB-TDR-0060	gidB	4408156	Phylogenetic	L16R	T	G	99.6918	649	Y	A	C	100	13	Y
TB-TDR-0061	gyrA	7585	Phylogenetic	S95T	G	C	99.8932	4682	Y	G	C	100	17	Y
TB-TDR-0061	rrs2	1472337	Uncharacterised	NA	C	T	99.8054	514	Y	C	T	100	11	Y
TB-TDR-0061	tlyA	1917972	Phylogenetic	L11L	A	G	98.8764	356	Y	A	G	100	19	Y
TB-TDR-0061	gidB	4407976	Uncharacterised	G76A	G	C	99.9354	3098	Y	C	G	100	14	Y
TB-TDR-0061	gidB	4408156	Phylogenetic	L16R	T	G	100	492	Y	A	C	100	19	Y
TB-TDR-0062	gyrA	7585	Phylogenetic	S95T	G	C	99.9234	3918	Y	G	C	100	15	Y
TB-TDR-0062	rpoB1	761139	Resistant	H445Y	C	T	99.8174	12051	Y	C	T	100	18	Y
TB-TDR-0062	tlyA	1917972	Phylogenetic	L11L	A	G	99.0602	532	Y	A	G	100	11	Y
TB-TDR-0063	gyrA	7585	Phylogenetic	S95T	G	C	99.9422	3463	Y	G	C	100	10	Y
TB-TDR-0063	tlyA	1917972	Phylogenetic	L11L	A	G	99.0415	626	Y	A	G	100	16	Y
TB-TDR-0064	tlyA	1917972	Phylogenetic	L11L	A	G	99.7821	459	Y	A	G	100	26	Y
TB-TDR-0065	gyrA	7585	Phylogenetic	S95T	G	C	99.9332	2995	Y	G	C	100	67	Y
TB-TDR-0065	rpoB1	761161	Resistant	L452P	T	C	98.6692	7965	Y	T	C	94.6237	93	Y
TB-TDR-0065	rrl3	1476056	Uncharacterised	NA	G	A	99.5658	2764	Y	G	A	100	49	Y
TB-TDR-0065	fabG1	1673432	Resistant	NA	T	A	99.8093	6293	Y	T	A	100	93	Y
TB-TDR-0065	tlyA	1917972	Phylogenetic	L11L	A	G	99.6639	595	Y	A	G	100	103	Y
TB-TDR-0065	katG	2155168	Resistant	S315T	G	C	99.875	800	Y	C	G	100	63	Y
TB-TDR-0065	pncA	2288785	Resistant	NA	NA	inserG	81.5926	4779	Y	NA	inserG	91.5254	118	Y
TB-TDR-0065	embB	4247429	Resistant	M306V	A	G	99.6218	1322	Y	A	G	100	110	Y
TB-TDR-0065	gidB	4408156	Phylogenetic	L16R	T	G	100	1012	Y	A	C	100	41	Y
TB-TDR-0066	gyrA	7585	Phylogenetic	S95T	G	C	99.9594	2466	Y	G	C	100	19	Y
TB-TDR-0066	rpoB1	761155	Resistant	S450L	C	T	99.8396	6859	Y	C	T	100	21	Y
TB-TDR-0066	tlyA	1917972	Phylogenetic	L11L	A	G	99.8246	570	Y	A	G	100	20	Y
TB-TDR-0066	katG	2155168	Resistant	S315T	G	C	99.7843	927	Y	C	G	100	23	Y
TB-TDR-0066	gidB	4407798	Synonymous	V135V	G	T	99.7581	4134	Y	C	A	100	29	Y
TB-TDR-0067	gyrA	7539	Phylogenetic	T80A	A	G	99.9451	1820	Y	A	G	100	30	Y
TB-TDR-0067	gyrA	7585	Phylogenetic	S95T	G	C	100	1964	Y	G	C	100	24	Y
TB-TDR-0067	rpoB1	761002	Uncharacterised	T399I	C	T	99.847	2614	Y	C	T	100	35	Y
TB-TDR-0067	rpoB1	761155	Resistant	S450L	C	T	99.8321	6552	Y	C	T	100	35	Y
TB-TDR-0067	tlyA	1917972	Phylogenetic	L11L	A	G	99.6672	1202	Y	A	G	100	21	Y
TB-TDR-0067	katG	2155168	Resistant	S315T	G	C	99.8952	954	Y	C	G	100	35	Y
TB-TDR-0067	pncA	2288717	Resistant	M175I	G	A	98.7395	238	Y	C	T	100	35	Y
TB-TDR-0067	embB	4247429	Resistant	M306V	A	G	99.7552	1634	Y	A	G	100	27	Y
TB-TDR-0067	ethA	4326249	Resistant	NA	NA	delGTAATTCAAC	99.1536	3816	Y	NA	delGTAATTCAAC	85.4545	55	Y
TB-TDR-0067	gidB	4408094	Uncharacterised	G37R	G	A	99.552	2232	Y	C	T	100	33	Y
TB-TDR-0068	gyrA	7585	Phylogenetic	S95T	G	C	100	2453	Y	G	C	100	45	Y
TB-TDR-0068	rpoB1	761155	Resistant	S450L	C	T	99.7536	7712	Y	C	T	100	47	Y
TB-TDR-0068	inhA	1674481	Resistant	S94A	T	G	99.8047	5631	Y	T	G	100	36	Y
TB-TDR-0068	tlyA	1917972	Phylogenetic	L11L	A	G	99.5714	700	Y	A	G	100	32	Y
TB-TDR-0068	embB	4247429	Resistant	M306V	A	G	99.8131	1605	Y	A	G	100	44	Y
TB-TDR-0068	gidB	4407588	Phylogenetic	A205A	A	G	99.7996	2994	Y	T	C	100	35	Y
TB-TDR-0068	gidB	4407927	Phylogenetic	E92D	A	C	99.9568	4632	Y	T	G	100	33	Y
TB-TDR-0069	gyrA	7400	Uncharacterised	M33I	G	T	3.09735	904	Y	NA	NA	NA	11	N
TB-TDR-0069	gyrA	7539	Phylogenetic	T80A	A	G	99.4805	1540	Y	A	G	100	7	Y
TB-TDR-0069	gyrA	7585	Phylogenetic	S95T	G	C	100	1655	Y	G	C	100	9	Y
TB-TDR-0069	rpoB1	761155	Resistant	S450L	C	T	99.8821	5938	Y	C	T	100	23	Y
TB-TDR-0069	tlyA	1917972	Phylogenetic	L11L	A	G	99.5671	693	Y	A	G	100	16	Y
TB-TDR-0069	katG	2155168	Resistant	S315T	G	C	99.8681	758	Y	C	G	100	13	Y
TB-TDR-0069	pncA	2289170	Resistant	NA	NA	delC	99.2036	1030	Y	NA	delC	100	18	Y
TB-TDR-0069	embB	4247429	Resistant	M306V	A	G	100	1195	Y	A	G	100	19	Y
TB-TDR-0069	ethA	4326249	Resistant	NA	NA	delGTAATTCAAC	99.0096	3363	Y	NA	delGTAATTCAAC	84	25	Y
TB-TDR-0069	gidB	4408094	Uncharacterised	G37R	G	A	99.6908	1617	Y	C	T	100	17	Y
TB-TDR-0070	gyrA	7539	Phylogenetic	T80A	A	G	99.9314	2915	Y	A	G	100	12	Y
TB-TDR-0070	gyrA	7585	Phylogenetic	S95T	G	C	99.9688	3208	Y	G	C	100	14	Y
TB-TDR-0070	rpoB1	761155	Resistant	S450L	C	T	99.768	10343	Y	C	T	100	16	Y
TB-TDR-0070	tlyA	1917972	Phylogenetic	L11L	A	G	99.9318	1467	Y	A	G	100	29	Y
TB-TDR-0070	katG	2155168	Resistant	S315T	G	C	99.9192	1238	Y	C	G	100	10	Y
TB-TDR-0070	pncA	2289170	Resistant	NA	NA	delC	99.1144	1802	Y	NA	delC	100	24	Y
TB-TDR-0070	embB	4247429	Resistant	M306V	A	G	99.8988	1977	Y	A	G	100	23	Y
TB-TDR-0070	ethA	4326249	Resistant	NA	NA	delGTAATTCAAC	99.3959	6672	Y	NA	delGTAATTCAAC	88.2353	17	Y
TB-TDR-0070	gidB	4408094	Uncharacterised	G37R	G	A	99.8399	3123	Y	C	T	100	17	Y
TB-TDR-0071	gyrA	7585	Phylogenetic	S95T	G	C	99.8762	2424	Y	G	C	100	11	Y
TB-TDR-0071	rpoB1	761155	Resistant	S450L	C	T	99.827	8093	Y	C	T	100	21	Y
TB-TDR-0071	tlyA	1917972	Phylogenetic	L11L	A	G	99.5378	649	Y	A	G	100	19	Y
TB-TDR-0071	katG	2155168	Resistant	S315T	G	C	99.8852	871	Y	C	G	100	9	Y
TB-TDR-0071	pncA	2288998	Resistant	H82D	C	G	99.4084	10988	Y	G	C	100	13	Y
TB-TDR-0071	embB	4247730	Resistant	G406D	G	A	99.7913	7189	Y	G	A	100	15	Y
TB-TDR-0071	gidB	4408125	Uncharacterised	L26F	G	C	98.694	1072	Y	C	G	100	14	Y
TB-TDR-0071	gidB	4408156	Phylogenetic	L16R	T	G	100	473	Y	A	C	100	13	Y
TB-TDR-0072	gyrA	7539	Phylogenetic	T80A	A	G	99.8738	2378	Y	A	G	100	16	Y
TB-TDR-0072	gyrA	7585	Phylogenetic	S95T	G	C	99.9614	2592	Y	G	C	100	21	Y
TB-TDR-0072	rpoB1	761004	Resistant	T400A	A	G	99.7589	3733	Y	A	G	100	33	Y
TB-TDR-0072	rpoB1	761155	Resistant	S450L	C	T	99.8554	8296	Y	C	T	100	35	Y
TB-TDR-0072	tlyA	1917972	Phylogenetic	L11L	A	G	100	894	Y	A	G	100	44	Y
TB-TDR-0072	katG	2155168	Resistant	S315T	G	C	99.8929	934	Y	C	G	100	32	Y
TB-TDR-0072	pncA	2289170	Resistant	NA	NA	delC	99.2812	1358	Y	NA	delC	100	61	Y
TB-TDR-0072	embB	4247429	Resistant	M306V	A	G	99.5633	1374	Y	A	G	100	63	Y
TB-TDR-0072	ethA	4326249	Resistant	NA	NA	delGTAATTCAAC	99.1726	4130	Y	NA	delGTAATTCAAC	93.0233	43	Y
TB-TDR-0072	gidB	4408094	Uncharacterised	G37R	G	A	99.8642	2209	Y	C	T	100	29	Y
TB-TDR-0073	gyrA	7585	Phylogenetic	S95T	G	C	99.87	3078	Y	G	C	100	10	Y
TB-TDR-0073	rpoB1	761140	Resistant	H445R	A	G	99.714	7693	Y	A	G	100	14	Y
TB-TDR-0073	tlyA	1917972	Phylogenetic	L11L	A	G	98.2227	844	Y	A	G	100	14	Y
TB-TDR-0073	katG	2155168	Resistant	S315N	G	A	99.8841	863	Y	C	T	100	8	Y
TB-TDR-0073	embB	4247574	Resistant	D354A	A	C	99.1146	5873	Y	A	C	100	9	Y
TB-TDR-0073	ethA	4326908	Uncharacterised	T189K	C	A	99.6379	3314	Y	G	T	100	12	Y
TB-TDR-0075	gyrA	7539	Phylogenetic	T80A	A	G	99.9184	1226	Y	A	G	100	14	Y
TB-TDR-0075	gyrA	7585	Phylogenetic	S95T	G	C	100	1345	Y	G	C	100	16	Y
TB-TDR-0075	rpoB1	761155	Resistant	S450L	C	T	99.7946	4868	Y	C	T	100	25	Y
TB-TDR-0075	tlyA	1917972	Phylogenetic	L11L	A	G	99.665	597	Y	A	G	100	24	Y
TB-TDR-0075	katG	2155168	Resistant	S315T	G	C	100	892	Y	C	G	100	25	Y
TB-TDR-0075	pncA	2288820	Resistant	Q141P	A	C	98.9914	694	Y	T	G	100	32	Y
TB-TDR-0075	ethA	4326249	Resistant	NA	NA	delGTAATTCAAC	99.5463	2649	Y	NA	delGTAATTCAAC	88.8889	36	Y
TB-TDR-0075	gidB	4408094	Uncharacterised	G37R	G	A	99.8847	1735	Y	C	T	100	25	Y
TB-TDR-0076	gyrA	7585	Phylogenetic	S95T	G	C	99.9621	2640	Y	G	C	100	24	Y
TB-TDR-0076	rpoB2	760525	Uncharacterised	E240G	A	G	99.496	11509	Y	A	G	100	37	Y
TB-TDR-0076	rpoB1	761139	Resistant	H445Y	C	T	99.7509	8831	Y	C	T	100	24	Y
TB-TDR-0076	tlyA	1917972	Phylogenetic	L11L	A	G	99.7567	411	Y	A	G	100	27	Y
TB-TDR-0076	katG	2155168	Resistant	S315T	G	C	99.8447	644	Y	C	G	100	23	Y
TB-TDR-0076	embB	4248003	Resistant	Q497R	A	G	99.7263	3288	Y	A	G	100	33	Y
TB-TDR-0076	gidB	4407588	Phylogenetic	A205A	A	G	99.8544	2061	Y	T	C	100	19	Y
TB-TDR-0076	gidB	4407927	Phylogenetic	E92D	A	C	99.8103	3163	Y	T	G	100	20	Y
TB-TDR-0077	gyrA	7585	Phylogenetic	S95T	G	C	99.8722	2347	Y	G	C	100	13	Y
TB-TDR-0077	tlyA	1917972	Phylogenetic	L11L	A	G	99.4186	516	Y	A	G	100	21	Y
TB-TDR-0077	gidB	4407588	Phylogenetic	A205A	A	G	99.7721	2194	Y	T	C	100	18	Y
TB-TDR-0077	gidB	4407927	Phylogenetic	E92D	A	C	99.8801	3335	Y	T	G	100	16	Y
TB-TDR-0078	gyrA	7585	Phylogenetic	S95T	G	C	100	2033	Y	G	C	100	36	Y
TB-TDR-0078	tlyA	1917972	Phylogenetic	L11L	A	G	99.5338	429	Y	A	G	100	54	Y
TB-TDR-0078	gidB	4407588	Phylogenetic	A205A	A	G	99.8558	2081	Y	T	C	100	31	Y
TB-TDR-0078	gidB	4407927	Phylogenetic	E92D	A	C	99.9691	3236	Y	T	G	100	44	Y
TB-TDR-0079	tlyA	1917972	Phylogenetic	L11L	A	G	100	618	Y	A	G	100	88	Y
TB-TDR-0080	gyrA	7585	Phylogenetic	S95T	G	C	100	3477	Y	G	C	100	41	Y
TB-TDR-0080	tlyA	1917972	Phylogenetic	L11L	A	G	99.7361	758	Y	A	G	100	67	Y
TB-TDR-0080	gidB	4407588	Phylogenetic	A205A	A	G	99.7991	3484	Y	T	C	100	41	Y
TB-TDR-0080	gidB	4407927	Phylogenetic	E92D	A	C	99.8782	5747	Y	T	G	100	43	Y
TB-TDR-0081	gyrA	7585	Phylogenetic	S95T	G	C	99.9156	3553	Y	G	C	100	19	Y
TB-TDR-0081	tlyA	1917972	Phylogenetic	L11L	A	G	99.8942	945	Y	A	G	100	33	Y
TB-TDR-0081	gidB	4407588	Phylogenetic	A205A	A	G	99.9749	3978	Y	T	C	100	18	Y
TB-TDR-0081	gidB	4407927	Phylogenetic	E92D	A	C	99.9539	6510	Y	T	G	100	18	Y
TB-TDR-0082	gyrA	7585	Phylogenetic	S95T	G	C	99.9229	2595	Y	G	C	100	17	Y
TB-TDR-0082	tlyA	1917972	Phylogenetic	L11L	A	G	99.871	775	Y	A	G	100	35	Y
TB-TDR-0082	katG	2155168	Resistant	S315T	G	C	99.9071	1076	Y	C	G	100	30	Y
TB-TDR-0082	gidB	4407588	Phylogenetic	A205A	A	G	99.9099	3328	Y	T	C	100	22	Y
TB-TDR-0082	gidB	4407927	Phylogenetic	E92D	A	C	99.9092	5509	Y	T	G	100	20	Y
TB-TDR-0083	gyrA	7585	Phylogenetic	S95T	G	C	99.9295	2838	Y	G	C	100	30	Y
TB-TDR-0083	tlyA	1917972	Phylogenetic	L11L	A	G	99.8145	539	Y	A	G	100	32	Y
TB-TDR-0083	katG	2155168	Resistant	S315T	G	C	100	756	Y	C	G	100	25	Y
TB-TDR-0083	gidB	4407588	Phylogenetic	A205A	A	G	99.7071	2390	Y	T	C	100	29	Y
TB-TDR-0084	gyrA	7585	Phylogenetic	S95T	G	C	100	1670	Y	G	C	100	26	Y
TB-TDR-0084	tlyA	1917972	Phylogenetic	L11L	A	G	99.5885	972	Y	A	G	100	21	Y
TB-TDR-0084	katG	2155168	Resistant	S315T	G	C	99.6948	983	Y	C	G	100	21	Y
TB-TDR-0084	ethA	4326474	Uncharacterised	P334A	C	G	99.8145	4851	Y	G	C	100	48	Y
TB-TDR-0084	gidB	4407588	Phylogenetic	A205A	A	G	99.8298	3526	Y	T	C	100	19	Y
TB-TDR-0084	gidB	4407927	Phylogenetic	E92D	A	C	99.942	5171	Y	T	G	100	21	Y
TB-TDR-0085	gyrA	7585	Phylogenetic	S95T	G	C	99.8542	2057	Y	G	C	100	33	Y
TB-TDR-0085	tlyA	1917972	Phylogenetic	L11L	A	G	99.8325	597	Y	A	G	100	55	Y
TB-TDR-0085	katG	2155168	Resistant	S315T	G	C	99.9079	1086	Y	C	G	100	40	Y
TB-TDR-0085	embB	4248003	Resistant	Q497R	A	G	99.8482	4610	Y	A	G	100	75	Y
TB-TDR-0085	gidB	4407588	Phylogenetic	A205A	A	G	99.8594	2844	Y	T	C	100	40	Y
TB-TDR-0085	gidB	4407927	Phylogenetic	E92D	A	C	99.9547	4414	Y	T	G	100	44	Y
TB-TDR-0085	gidB	4407995	Phylogenetic	S70R	A	C	99.8465	3910	Y	T	G	100	51	Y
TB-TDR-0086	gyrA	7585	Phylogenetic	S95T	G	C	99.9215	2547	Y	G	C	100	28	Y
TB-TDR-0086	rpoB1	761110	Resistant	D435V	A	T	99.5553	6071	Y	A	T	100	34	Y
TB-TDR-0086	fabG1	1673425	Resistant	NA	C	T	99.7514	3620	Y	C	T	100	36	Y
TB-TDR-0086	tlyA	1917972	Phylogenetic	L11L	A	G	99.8691	764	Y	A	G	100	36	Y
TB-TDR-0086	ethA	4327119	Uncharacterised	H119D	C	G	99.5211	4176	Y	G	C	100	39	Y
TB-TDR-0086	gidB	4407588	Phylogenetic	A205A	A	G	99.8426	3177	Y	T	C	100	33	Y
TB-TDR-0086	gidB	4407927	Phylogenetic	E92D	A	C	99.8916	4612	Y	T	G	100	32	Y
TB-TDR-0087	rpoB1	761155	Resistant	S450L	C	T	99.8371	5526	Y	C	T	100	117	Y
TB-TDR-0087	rpoB1	761277	Uncharacterised	I491V	A	G	99.8396	4364	Y	A	G	100	91	Y
TB-TDR-0087	tlyA	1917972	Phylogenetic	L11L	A	G	99.7555	818	Y	A	G	100	115	Y
TB-TDR-0087	pncA	2288868	Resistant	V125G	T	G	99.8989	8898	Y	A	C	100	116	Y
TB-TDR-0087	embB	4247729	Resistant	G406S	G	A	99.7567	6165	Y	G	A	100	142	Y
TB-TDR-0087	gidB	4407802	Resistant	A134E	C	A	99.6445	4782	Y	G	T	100	98	Y
TB-TDR-0088	gyrA	7585	Phylogenetic	S95T	G	C	100	1293	Y	G	C	100	80	Y
TB-TDR-0088	rpoB1	761155	Resistant	S450L	C	T	99.8267	4617	Y	C	T	100	122	Y
TB-TDR-0088	rrs2	1472337	Uncharacterised	NA	C	T	100	358	Y	C	T	100	73	Y
TB-TDR-0088	tlyA	1917972	Phylogenetic	L11L	A	G	100	424	Y	A	G	100	90	Y
TB-TDR-0088	katG	2155818	Synonymous	Y98Y	C	T	99.8695	766	Y	G	A	100	83	Y
TB-TDR-0088	gidB	4408156	Phylogenetic	L16R	T	G	100	331	Y	A	C	100	87	Y
TB-TDR-0089	gyrA	7585	Phylogenetic	S95T	G	C	99.8912	1839	Y	G	C	100	58	Y
TB-TDR-0089	rpoB1	761155	Resistant	S450L	C	T	99.677	6191	Y	C	T	100	93	Y
TB-TDR-0089	fabG1	1673431	Uncharacterised	NA	G	A	99.7129	3831	Y	G	A	100	86	Y
TB-TDR-0089	tlyA	1917972	Phylogenetic	L11L	A	G	99.6429	560	Y	A	G	100	85	Y
TB-TDR-0089	katG	2155546	Uncharacterised	D189A	A	C	99.8009	5526	Y	T	G	100	76	Y
TB-TDR-0089	embB	4247469	Uncharacterised	Y319C	A	G	99.7752	2669	Y	A	G	100	110	Y
TB-TDR-0090	gyrA	7585	Phylogenetic	S95T	G	C	99.8709	1549	Y	G	C	100	69	Y
TB-TDR-0090	rpoB1	761155	Resistant	S450L	C	T	99.7569	6170	Y	C	T	100	111	Y
TB-TDR-0090	tlyA	1917972	Phylogenetic	L11L	A	G	99.8594	711	Y	A	G	100	147	Y
TB-TDR-0090	gidB	4407588	Phylogenetic	A205A	A	G	99.8668	2252	Y	T	C	100	99	Y
TB-TDR-0090	gidB	4407927	Phylogenetic	E92D	A	C	99.9462	3715	Y	T	G	100	102	Y
TB-TDR-0091	gyrA	7585	Phylogenetic	S95T	G	C	100	1891	Y	G	C	100	81	Y
TB-TDR-0091	tlyA	1917972	Phylogenetic	L11L	A	G	99.7753	445	Y	A	G	100	131	Y
TB-TDR-0092	gyrA	7585	Phylogenetic	S95T	G	C	99.9424	1736	Y	G	C	100	28	Y
TB-TDR-0092	tlyA	1917972	Phylogenetic	L11L	A	G	100	534	Y	A	G	100	50	Y
TB-TDR-0092	embB	4248003	Resistant	Q497R	A	G	99.7152	3511	Y	A	G	100	50	Y
TB-TDR-0092	ethA	4327376	Uncharacterised	A33G	C	G	99.7094	2409	Y	G	C	100	34	Y
TB-TDR-0093	gyrA	7585	Phylogenetic	S95T	G	C	99.9605	2529	Y	G	C	100	36	Y
TB-TDR-0093	tlyA	1917972	Phylogenetic	L11L	A	G	99.9067	1072	Y	A	G	100	45	Y
TB-TDR-0093	pncA	2289016	Resistant	T76P	A	C	99.704	11824	Y	T	G	100	48	Y
TB-TDR-0093	embB	4247675	Uncharacterised	A388T	G	A	99.8421	6968	Y	G	A	100	50	Y
TB-TDR-0093	embB	4247730	Resistant	G406D	G	A	99.7491	9167	Y	G	A	100	50	Y
TB-TDR-0093	ethA	4327081	Uncharacterised	C131Stop	C	A	99.911	5618	Y	G	T	100	49	Y
TB-TDR-0093	ethA	4327376	Uncharacterised	A33G	C	G	99.9208	3789	Y	G	C	100	35	Y
TB-TDR-0093	gidB	4407686	Uncharacterised	E173Stop	G	T	99.8504	5348	Y	C	A	100	34	Y
TB-TDR-0094	gyrA	7585	Phylogenetic	S95T	G	C	99.9057	3182	Y	G	C	100	18	Y
TB-TDR-0094	tlyA	1917972	Phylogenetic	L11L	A	G	99.8342	603	Y	A	G	100	37	Y
TB-TDR-0094	katG	2155590	Synonymous	E174E	A	G	99.9037	7270	Y	T	C	100	22	Y
TB-TDR-0094	embB	4248003	Resistant	Q497R	A	G	99.7084	4458	Y	A	G	100	24	Y
TB-TDR-0095	gyrA	7585	Phylogenetic	S95T	G	C	99.9281	2783	Y	G	C	100	36	Y
TB-TDR-0095	tlyA	1917972	Phylogenetic	L11L	A	G	99.7904	477	Y	A	G	100	66	Y
TB-TDR-0096	gyrA	7585	Phylogenetic	S95T	G	C	99.9122	3415	Y	G	C	100	17	Y
TB-TDR-0096	rpoB2	760701	Uncharacterised	R299C	C	T	99.8543	10296	Y	C	T	100	21	Y
TB-TDR-0096	rpsL	781687	Resistant	K43R	A	G	99.8038	9685	Y	A	G	100	12	Y
TB-TDR-0096	tlyA	1917972	Phylogenetic	L11L	A	G	99.6546	579	Y	A	G	100	23	Y
TB-TDR-0096	gidB	4407588	Phylogenetic	A205A	A	G	99.8121	2661	Y	T	C	100	17	Y
TB-TDR-0096	gidB	4407927	Phylogenetic	E92D	A	C	99.883	4275	Y	T	G	100	18	Y
TB-TDR-0097	gyrA	7585	Phylogenetic	S95T	G	C	99.9011	3034	Y	G	C	100	21	Y
TB-TDR-0097	rrs2	1472359	Resistant	NA	A	C	99.8152	541	Y	A	C	100	17	Y
TB-TDR-0097	tlyA	1917972	Phylogenetic	L11L	A	G	99.4812	771	Y	A	G	100	39	Y
TB-TDR-0097	gidB	4407588	Phylogenetic	A205A	A	G	99.9375	3200	Y	T	C	100	26	Y
TB-TDR-0097	gidB	4407927	Phylogenetic	E92D	A	C	99.96	4998	Y	T	G	100	25	Y
TB-TDR-0098	gyrA	7585	Phylogenetic	S95T	G	C	99.7962	2453	Y	G	C	100	105	Y
TB-TDR-0098	tlyA	1917972	Phylogenetic	L11L	A	G	99.8016	504	Y	A	G	100	179	Y
TB-TDR-0098	ethA	4327376	Uncharacterised	A33G	C	G	99.7688	2163	Y	G	C	100	164	Y
TB-TDR-0098	gidB	4408087	Uncharacterised	NA	NA	delG	99.5365	1720	Y	NA	delG	98.3051	177	Y
TB-TDR-0099	gyrA	7585	Phylogenetic	S95T	G	C	100	2705	Y	G	C	100	30	Y
TB-TDR-0099	rpoB1	761155	Resistant	S450L	C	T	99.8166	7633	Y	C	T	100	27	Y
TB-TDR-0099	rrs1	1473050	Uncharacterised	NA	A	G	99.6349	2191	Y	A	G	100	18	Y
TB-TDR-0099	fabG1	1673425	Resistant	NA	C	T	99.7374	4569	Y	C	T	100	31	Y
TB-TDR-0099	tlyA	1917972	Phylogenetic	L11L	A	G	99.5717	467	Y	A	G	100	39	Y
TB-TDR-0099	tlyA	1918137	Resistant	frameshift	NA	inserGC	89.9654	580	Y	NA	inserGC	90.625	32	Y
TB-TDR-0099	katG	2155168	Resistant	S315T	G	C	100	848	Y	C	G	100	29	Y
TB-TDR-0099	pncA	2288880	Resistant	R121P	G	C	99.7266	10607	Y	C	G	100	37	Y
TB-TDR-0099	embB	4247730	Resistant	G406D	G	A	99.7123	7299	Y	G	A	100	31	Y
TB-TDR-0099	ethA	4326172	Resistant	NA	NA	delA	89.71	1661	Y	NA	delA	97.3684	38	Y
TB-TDR-0099	gidB	4407588	Phylogenetic	A205A	A	G	99.9188	2462	Y	T	C	100	24	Y
TB-TDR-0099	gidB	4407851	Uncharacterised	NA	NA	delC	93.7571	3934	Y	NA	delC	90.4762	21	Y
TB-TDR-0099	gidB	4407927	Phylogenetic	E92D	A	C	99.8012	4025	Y	T	G	100	21	Y
TB-TDR-0100	gyrA	7585	Phylogenetic	S95T	G	C	99.7371	1902	Y	G	C	100	23	Y
TB-TDR-0100	rpoB1	761110	Resistant	D435V	A	T	99.6604	6184	Y	A	T	100	25	Y
TB-TDR-0100	tlyA	1917972	Phylogenetic	L11L	A	G	98.8372	430	Y	A	G	100	19	Y
TB-TDR-0100	katG	2155168	Resistant	S315T	G	C	100	657	Y	C	G	100	17	Y
TB-TDR-0100	embB	4247730	Resistant	G406D	G	A	99.7606	5848	Y	G	A	100	28	Y
TB-TDR-0100	gidB	4407588	Phylogenetic	A205A	A	G	99.8144	2155	Y	T	C	100	16	Y
TB-TDR-0100	gidB	4407927	Phylogenetic	E92D	A	C	99.7481	3176	Y	T	G	100	31	Y
TB-TDR-0101	pncA	2288710	Uncharacterised	A178P	G	C	99.7529	1619	Y	C	G	100	13	Y
TB-TDR-0101	pncA	2288711	Synonymous	T177T	C	A	99.5542	1346	Y	G	T	100	13	Y
TB-TDR-0101	gyrA	7585	Phylogenetic	S95T	G	C	99.8889	2701	Y	G	C	100	18	Y
TB-TDR-0101	rpoB1	761155	Resistant	S450L	C	T	99.7726	7476	Y	C	T	100	14	Y
TB-TDR-0101	tlyA	1917972	Phylogenetic	L11L	A	G	100	569	Y	A	G	95	20	Y
TB-TDR-0101	katG	2155168	Resistant	S315T	G	C	99.6333	818	Y	C	G	100	13	Y
TB-TDR-0101	embB	4247402	Resistant	S297A	T	G	99.8926	931	Y	T	G	100	20	Y
TB-TDR-0101	gidB	4408125	Uncharacterised	L26F	G	C	99.4671	1126	Y	C	G	100	13	Y
TB-TDR-0101	gidB	4408156	Phylogenetic	L16R	T	G	100	563	Y	A	C	100	14	Y
TB-TDR-0102	rpoB2	760628	Uncharacterised	K274N	G	T	20.7137	10761	Y	NA	NA	NA	25	N
TB-TDR-0102	gyrA	7585	Phylogenetic	S95T	G	C	99.8584	3531	Y	G	C	100	25	Y
TB-TDR-0102	rpoB1	761139	Resistant	H445D	C	G	99.5117	7782	Y	C	G	100	32	Y
TB-TDR-0102	tlyA	1917972	Phylogenetic	L11L	A	G	99.8525	678	Y	A	G	100	34	Y
TB-TDR-0102	katG	2155168	Resistant	S315T	G	C	99.9001	1001	Y	C	G	100	17	Y
TB-TDR-0102	pncA	2289150	Resistant	I31S	T	G	99.836	7926	Y	A	C	100	34	Y
TB-TDR-0102	gidB	4407588	Phylogenetic	A205A	A	G	99.836	3049	Y	T	C	100	27	Y
TB-TDR-0102	gidB	4407927	Phylogenetic	E92D	A	C	99.9334	4502	Y	T	G	100	20	Y
TB-TDR-0103	gyrA	7585	Phylogenetic	S95T	G	C	99.9461	3713	Y	G	C	100	30	Y
TB-TDR-0103	tlyA	1917972	Phylogenetic	L11L	A	G	100	607	Y	A	G	100	35	Y
TB-TDR-0103	katG	2155168	Resistant	S315T	G	C	99.9061	1065	Y	C	G	100	19	Y
TB-TDR-0103	gidB	4407588	Phylogenetic	A205A	A	G	99.6897	2900	Y	T	C	100	36	Y
TB-TDR-0103	gidB	4407927	Phylogenetic	E92D	A	C	99.7919	4324	Y	T	G	100	39	Y
TB-TDR-0104	gyrA	7585	Phylogenetic	S95T	G	C	99.8927	2797	Y	G	C	100	19	Y
TB-TDR-0104	tlyA	1917972	Phylogenetic	L11L	A	G	99.7333	750	Y	A	G	100	18	Y
TB-TDR-0104	katG	2155168	Resistant	S315T	G	C	99.7082	1028	Y	C	G	100	23	Y
TB-TDR-0104	katG	2155537	Uncharacterised	E192A	A	C	99.8787	6597	Y	T	G	100	27	Y
TB-TDR-0104	embB	4247729	Resistant	G406C	G	T	99.9108	7847	Y	G	T	100	31	Y
TB-TDR-0105	gidB	4408166	Uncharacterised	G13Stop	G	T	3.26087	368	Y	NA	NA	NA	41	N
TB-TDR-0105	gyrA	7585	Phylogenetic	S95T	G	C	99.9128	3439	Y	G	C	100	28	Y
TB-TDR-0105	tlyA	1917972	Phylogenetic	L11L	A	G	99.4898	196	Y	A	G	100	23	Y
TB-TDR-0105	katG	2155168	Resistant	S315T	G	C	100	638	Y	C	G	100	25	Y
TB-TDR-0105	embB	4247429	Resistant	M306V	A	G	99.7412	1159	Y	A	G	100	37	Y
TB-TDR-0105	gidB	4407588	Phylogenetic	A205A	A	G	99.6712	1825	Y	T	C	100	32	Y
TB-TDR-0105	gidB	4407927	Phylogenetic	E92D	A	C	99.7761	2680	Y	T	G	100	25	Y
TB-TDR-0105	gidB	4408087	Uncharacterised	NA	NA	delG	99.5388	1344	Y	NA	delG	100	42	Y
TB-TDR-0106	gyrA	7585	Phylogenetic	S95T	G	C	99.9602	2510	Y	G	C	100	26	Y
TB-TDR-0106	rpoB1	761140	Resistant	H445R	A	G	99.7446	5874	Y	A	G	100	20	Y
TB-TDR-0106	tlyA	1917972	Phylogenetic	L11L	A	G	99.6746	922	Y	A	G	100	39	Y
TB-TDR-0106	katG	2155168	Resistant	S315T	G	C	99.7455	1179	Y	C	G	100	24	Y
TB-TDR-0106	embB	4247429	Resistant	M306V	A	G	99.9405	1682	Y	A	G	100	43	Y
TB-TDR-0106	gidB	4407588	Phylogenetic	A205A	A	G	99.8798	3329	Y	T	C	100	17	Y
TB-TDR-0106	gidB	4407927	Phylogenetic	E92D	A	C	99.9428	5243	Y	T	G	100	19	Y
TB-TDR-0107	gyrA	7585	Phylogenetic	S95T	G	C	99.951	4085	Y	G	C	100	10	Y
TB-TDR-0107	fabG1	1673425	Resistant	NA	C	T	99.8889	6303	Y	C	T	100	15	Y
TB-TDR-0107	tlyA	1917972	Phylogenetic	L11L	A	G	99.3304	448	Y	A	G	100	17	Y
TB-TDR-0107	ethA	4327376	Uncharacterised	A33G	C	G	99.6951	2624	Y	G	C	100	13	Y
TB-TDR-0107	gidB	4407854	Uncharacterised	G117W	G	T	99.8083	4174	Y	C	A	100	12	Y
TB-TDR-0108	gyrA	7585	Phylogenetic	S95T	G	C	100	1515	Y	G	C	100	30	Y
TB-TDR-0108	fabG1	1673425	Resistant	NA	C	T	99.612	2577	Y	C	T	100	41	Y
TB-TDR-0108	tlyA	1917972	Phylogenetic	L11L	A	G	100	795	Y	A	G	100	38	Y
TB-TDR-0108	gidB	4408087	Uncharacterised	NA	NA	delG	99.8828	1665	Y	NA	delG	100	63	Y
TB-TDR-0109	gyrA	7585	Phylogenetic	S95T	G	C	99.9327	2973	Y	G	C	100	80	Y
TB-TDR-0109	rpsL	781687	Resistant	K43R	A	G	99.7364	7587	Y	A	G	100	95	Y
TB-TDR-0109	tlyA	1917972	Phylogenetic	L11L	A	G	99.8316	594	Y	A	G	100	72	Y
TB-TDR-0109	katG	2155168	Resistant	S315T	G	C	99.8883	895	Y	C	G	100	62	Y
TB-TDR-0109	embB	4247431	Resistant	M306I	G	A	99.7976	1482	Y	G	A	100	114	Y
TB-TDR-0109	gidB	4407588	Phylogenetic	A205A	A	G	99.8812	2525	Y	T	C	100	66	Y
TB-TDR-0109	gidB	4407927	Phylogenetic	E92D	A	C	99.8274	4056	Y	T	G	100	67	Y
TB-TDR-0110	gyrA	7585	Phylogenetic	S95T	G	C	99.9216	2550	Y	G	C	100	44	Y
TB-TDR-0110	rpsL	781687	Resistant	K43R	A	G	99.6708	7290	Y	A	G	100	49	Y
TB-TDR-0110	tlyA	1917972	Phylogenetic	L11L	A	G	99.8555	692	Y	A	G	100	50	Y
TB-TDR-0110	katG	2155168	Resistant	S315T	G	C	99.6599	882	Y	C	G	100	40	Y
TB-TDR-0110	gidB	4407588	Phylogenetic	A205A	A	G	99.8534	2729	Y	T	C	100	40	Y
TB-TDR-0110	gidB	4407927	Phylogenetic	E92D	A	C	99.8851	4352	Y	T	G	100	36	Y
TB-TDR-0111	gyrA	7539	Phylogenetic	T80A	A	G	99.7915	2398	Y	A	G	100	26	Y
TB-TDR-0111	gyrA	7585	Phylogenetic	S95T	G	C	99.9611	2569	Y	G	C	100	28	Y
TB-TDR-0111	rpoB1	761155	Resistant	S450L	C	T	99.725	7999	Y	C	T	100	28	Y
TB-TDR-0111	rpoB1	761251	Uncharacterised	T482N	C	A	99.4114	6116	Y	C	A	100	33	Y
TB-TDR-0111	tlyA	1917972	Phylogenetic	L11L	A	G	99.802	505	Y	A	G	100	50	Y
TB-TDR-0111	katG	2155168	Resistant	S315T	G	C	99.8791	827	Y	C	G	100	31	Y
TB-TDR-0111	pncA	2288717	Resistant	M175I	G	A	100	185	Y	C	T	100	41	Y
TB-TDR-0111	embB	4247429	Resistant	M306V	A	G	99.7895	1425	Y	A	G	100	78	Y
TB-TDR-0111	ethA	4326249	Resistant	NA	NA	delGTAATTCAAC	99.6029	2958	Y	NA	delGTAATTCAAC	94.5455	55	Y
TB-TDR-0111	gidB	4408094	Uncharacterised	G37R	G	A	99.8071	1555	Y	C	T	100	28	Y
TB-TDR-0112	gyrA	7585	Phylogenetic	S95T	G	C	99.8141	3227	Y	G	C	100	15	Y
TB-TDR-0112	rpoB2	760314	Resistant	V170F	G	T	99.6534	4328	Y	G	T	100	33	Y
TB-TDR-0112	rpsL	781687	Resistant	K43R	A	G	99.5407	9363	Y	A	G	100	39	Y
TB-TDR-0112	fabG1	1673425	Resistant	NA	C	T	99.91	5557	Y	C	T	100	37	Y
TB-TDR-0112	tlyA	1917972	Phylogenetic	L11L	A	G	100	489	Y	A	G	100	57	Y
TB-TDR-0112	pncA	2289227	Uncharacterised	NA	NA	delATC	98.0077	9111	Y	NA	delATC	98	50	Y
TB-TDR-0112	gidB	4407588	Phylogenetic	A205A	A	G	99.7789	2714	Y	T	C	100	19	Y
TB-TDR-0112	gidB	4407927	Phylogenetic	E92D	A	C	99.7781	4056	Y	T	G	100	15	Y
TB-TDR-0113	gyrA	7585	Phylogenetic	S95T	G	C	99.9026	2053	Y	G	C	100	51	Y
TB-TDR-0113	rpoB1	761140	Resistant	H445R	A	G	99.7276	5140	Y	A	G	100	54	Y
TB-TDR-0113	rpsL	781687	Resistant	K43R	A	G	99.6802	6253	Y	A	G	100	70	Y
TB-TDR-0113	fabG1	1673425	Resistant	NA	C	T	99.8354	3645	Y	C	T	100	70	Y
TB-TDR-0113	tlyA	1917972	Phylogenetic	L11L	A	G	100	720	Y	A	G	100	76	Y
TB-TDR-0113	katG	2155360	Uncharacterised	T251K	C	A	99.7834	5539	Y	G	T	100	45	Y
TB-TDR-0113	embB	4247429	Resistant	M306V	A	G	99.8046	1535	Y	A	G	100	82	Y
TB-TDR-0113	gidB	4407588	Phylogenetic	A205A	A	G	99.8204	2784	Y	T	C	100	59	Y
TB-TDR-0113	gidB	4407927	Phylogenetic	E92D	A	C	99.869	4581	Y	T	G	100	59	Y
TB-TDR-0114	gyrA	7539	Phylogenetic	T80A	A	G	99.7671	2147	Y	A	G	100	36	Y
TB-TDR-0114	gyrA	7585	Phylogenetic	S95T	G	C	99.9574	2349	Y	G	C	100	30	Y
TB-TDR-0114	rpoB1	761002	Uncharacterised	T399I	C	T	99.6906	2909	Y	C	T	100	32	Y
TB-TDR-0114	rpoB1	761155	Resistant	S450L	C	T	99.891	7340	Y	C	T	100	41	Y
TB-TDR-0114	fabG1	1673425	Resistant	NA	C	T	99.8477	4596	Y	C	T	95.082	61	Y
TB-TDR-0114	tlyA	1917972	Phylogenetic	L11L	A	G	99.8496	665	Y	A	G	100	62	Y
TB-TDR-0114	katG	2155168	Resistant	S315T	G	C	100	901	Y	C	G	100	43	Y
TB-TDR-0114	pncA	2288717	Resistant	M175I	G	A	99.359	156	Y	C	T	100	34	Y
TB-TDR-0114	embB	4247429	Resistant	M306V	A	G	99.9277	1384	Y	A	G	100	74	Y
TB-TDR-0114	ethA	4326249	Resistant	NA	NA	delGTAATTCAAC	99.5731	3030	Y	NA	delGTAATTCAAC	87.7193	57	Y
TB-TDR-0114	gidB	4408094	Uncharacterised	G37R	G	A	99.7036	1687	Y	C	T	100	32	Y
TB-TDR-0115	gyrA	7539	Phylogenetic	T80A	A	G	100	1479	Y	A	G	100	26	Y
TB-TDR-0115	gyrA	7585	Phylogenetic	S95T	G	C	99.874	1587	Y	G	C	100	22	Y
TB-TDR-0115	rpoB1	761155	Resistant	S450L	C	T	99.787	4694	Y	C	T	100	55	Y
TB-TDR-0115	tlyA	1917972	Phylogenetic	L11L	A	G	100	673	Y	A	G	100	65	Y
TB-TDR-0115	katG	2155168	Resistant	S315T	G	C	100	841	Y	C	G	100	37	Y
TB-TDR-0115	pncA	2289114	Resistant	H43P	A	C	98.9024	820	Y	T	G	100	75	Y
TB-TDR-0115	embB	4247429	Resistant	M306V	A	G	99.764	1271	Y	A	G	100	91	Y
TB-TDR-0115	ethA	4326249	Resistant	NA	NA	delGTAATTCAAC	99.5086	3354	Y	NA	delGTAATTCAAC	90.625	64	Y
TB-TDR-0115	gidB	4408094	Uncharacterised	G37R	G	A	99.9423	1734	Y	C	T	100	39	Y
TB-TDR-0116	gyrA	7585	Phylogenetic	S95T	G	C	99.8936	1880	Y	G	C	100	26	Y
TB-TDR-0116	rpoB1	761095	Discordant	L430P	T	C	99.7139	4893	Y	T	C	100	35	Y
TB-TDR-0116	tlyA	1917972	Phylogenetic	L11L	A	G	99.5582	679	Y	A	G	100	25	Y
TB-TDR-0116	katG	2155168	Resistant	S315T	G	C	99.866	746	Y	C	G	100	26	Y
TB-TDR-0116	embB	4247431	Resistant	M306I	G	C	99.9227	1294	Y	G	C	100	39	Y
TB-TDR-0116	embB	4247574	Resistant	D354A	A	C	99.4231	4160	Y	A	C	97.561	41	Y
TB-TDR-0116	gidB	4407588	Phylogenetic	A205A	A	G	99.6606	5303	Y	T	C	100	51	Y
TB-TDR-0116	gidB	4407927	Phylogenetic	E92D	A	C	99.8777	7358	Y	T	G	100	44	Y
TB-TDR-0116	gidB	4408087	Uncharacterised	NA	NA	delG	99.8362	3603	Y	NA	delG	100	56	Y
TB-TDR-0117	gyrA	7585	Phylogenetic	S95T	G	C	99.9069	2149	Y	G	C	100	21	Y
TB-TDR-0117	rpoB1	761139	Resistant	H445Y	C	T	99.7921	6253	Y	C	T	100	35	Y
TB-TDR-0117	tlyA	1917972	Phylogenetic	L11L	A	G	99.6865	638	Y	A	G	100	15	Y
TB-TDR-0117	katG	2155168	Resistant	S315T	G	C	99.7099	1034	Y	C	G	100	16	Y
TB-TDR-0117	embB	4247469	Resistant	Y319S	A	C	99.6102	3335	Y	A	C	100	23	Y
TB-TDR-0117	gidB	4407588	Phylogenetic	A205A	A	G	99.9611	2572	Y	T	C	100	17	Y
TB-TDR-0117	gidB	4407927	Phylogenetic	E92D	A	C	99.8256	4014	Y	T	G	100	20	Y
TB-TDR-0118	gyrA	7585	Phylogenetic	S95T	G	C	99.9124	3425	Y	G	C	100	30	Y
TB-TDR-0118	rpoB1	761155	Resistant	S450L	C	T	99.834	10244	Y	C	T	100	47	Y
TB-TDR-0118	tlyA	1917972	Phylogenetic	L11L	A	G	99.1632	239	Y	A	G	100	35	Y
TB-TDR-0118	katG	2155168	Resistant	S315T	G	C	99.8452	646	Y	C	G	100	33	Y
TB-TDR-0118	pncA	2289099	Resistant	K48T	A	C	99.8567	9069	Y	T	G	100	50	Y
TB-TDR-0118	eis	2715334	Uncharacterised	NA	C	T	99.8859	6134	Y	G	A	100	37	Y
TB-TDR-0118	embB	4247429	Discordant	M306L	A	C	99.4334	1059	Y	A	C	100	53	Y
TB-TDR-0118	ethA	4327376	Uncharacterised	A33G	C	G	99.9445	1801	Y	G	C	100	34	Y
TB-TDR-0118	gidB	4407809	Uncharacterised	D132H	G	C	99.3326	3746	Y	C	G	100	40	Y
TB-TDR-0118	gidB	4408100	Uncharacterised	NA	NA	delC	100	1022	Y	NA	delC	100	41	Y
TB-TDR-0119	gyrA	7585	Phylogenetic	S95T	G	C	100	1912	Y	G	C	100	30	Y
TB-TDR-0119	rpoB1	761155	Resistant	S450L	C	T	99.8998	5988	Y	C	T	100	23	Y
TB-TDR-0119	fabG1	1673425	Resistant	NA	C	T	99.8267	3462	Y	C	T	100	64	Y
TB-TDR-0119	tlyA	1917972	Phylogenetic	L11L	A	G	99.7768	448	Y	A	G	100	61	Y
TB-TDR-0119	katG	2155732	Uncharacterised	Q127P	A	C	99.7034	2023	Y	T	G	100	31	Y
TB-TDR-0119	ethA	4327376	Uncharacterised	A33G	C	G	99.721	1792	Y	G	C	100	29	Y
TB-TDR-0119	gidB	4408119	Uncharacterised	NA	NA	delC	99.6552	862	Y	NA	delC	97.561	41	Y
TB-TDR-0120	gyrA	7585	Phylogenetic	S95T	G	C	99.8884	2689	Y	G	C	100	27	Y
TB-TDR-0120	rrs1	1472751	Resistant	NA	A	G	99.682	2201	Y	A	G	100	23	Y
TB-TDR-0120	tlyA	1917972	Phylogenetic	L11L	A	G	99.763	422	Y	A	G	100	49	Y
TB-TDR-0120	pncA	2289046	Resistant	S66P	T	C	99.7604	9183	Y	A	G	100	32	Y
TB-TDR-0120	embB	4247730	Resistant	G406A	G	C	99.8237	6240	Y	G	C	100	56	Y
TB-TDR-0120	ethA	4327376	Uncharacterised	A33G	C	G	99.9009	2019	Y	G	C	100	40	Y
TB-TDR-0121	tlyA	1917972	Phylogenetic	L11L	A	G	99.1209	455	Y	A	G	100	35	Y
TB-TDR-0121	katG	2155168	Resistant	S315T	G	C	100	899	Y	C	G	100	23	Y
TB-TDR-0121	embB	4247429	Resistant	M306V	A	G	99.7546	1630	Y	A	G	100	32	Y
TB-TDR-0121	gidB	4408100	Uncharacterised	NA	NA	delC	99.8727	1576	Y	NA	delC	93.1034	29	Y
TB-TDR-0122	gyrA	7585	Phylogenetic	S95T	G	C	100	1231	Y	G	C	100	29	Y
TB-TDR-0122	rpoB1	761004	Resistant	T400A	A	G	99.7838	1850	Y	A	G	100	30	Y
TB-TDR-0122	rpoB1	761155	Resistant	S450L	C	T	99.8394	3737	Y	C	T	100	28	Y
TB-TDR-0122	tlyA	1917972	Phylogenetic	L11L	A	G	99.7275	734	Y	A	G	100	42	Y
TB-TDR-0122	katG	2155168	Resistant	S315T	G	C	99.7033	674	Y	C	G	100	33	Y
TB-TDR-0122	pncA	2288935	Resistant	Y103H	T	C	99.7107	5876	Y	A	G	100	42	Y
TB-TDR-0122	embB	4248003	Resistant	Q497R	A	G	99.5911	3179	Y	A	G	100	33	Y
TB-TDR-0122	gidB	4408103	Uncharacterised	G34W	G	T	100	767	Y	C	A	100	34	Y
TB-TDR-0123	gyrA	7585	Phylogenetic	S95T	G	C	99.8881	1787	Y	G	C	100	18	Y
TB-TDR-0123	rpsL	781687	Resistant	K43R	A	G	99.7473	5144	Y	A	G	100	52	Y
TB-TDR-0123	tlyA	1917972	Phylogenetic	L11L	A	G	99.4828	580	Y	A	G	100	43	Y
TB-TDR-0123	katG	2155168	Resistant	S315T	G	C	100	757	Y	C	G	100	33	Y
TB-TDR-0123	embB	4247429	Resistant	M306V	A	G	99.9224	1289	Y	A	G	100	62	Y
TB-TDR-0123	gidB	4407588	Phylogenetic	A205A	A	G	99.9138	2321	Y	T	C	100	36	Y
TB-TDR-0123	gidB	4407927	Phylogenetic	E92D	A	C	99.8935	3755	Y	T	G	100	34	Y
TB-TDR-0124	gyrA	7585	Phylogenetic	S95T	G	C	99.9438	3561	Y	G	C	100	24	Y
TB-TDR-0124	rpoB1	761155	Resistant	S450L	C	T	99.8702	11555	Y	C	T	100	30	Y
TB-TDR-0124	rrs2	1472359	Resistant	NA	A	C	99.0403	521	Y	A	C	100	14	Y
TB-TDR-0124	tlyA	1917972	Phylogenetic	L11L	A	G	99.2727	550	Y	A	G	100	21	Y
TB-TDR-0124	katG	2155168	Resistant	S315T	G	C	100	330	Y	C	G	100	20	Y
TB-TDR-0124	embB	4248003	Resistant	Q497R	A	G	99.6073	4074	Y	A	G	100	25	Y
TB-TDR-0124	gidB	4407588	Phylogenetic	A205A	A	G	99.8198	2775	Y	T	C	100	26	Y
TB-TDR-0124	gidB	4407927	Phylogenetic	E92D	A	C	99.9072	4312	Y	T	G	100	29	Y
TB-TDR-0125	gyrA	7585	Phylogenetic	S95T	G	C	99.887	3540	Y	G	C	100	17	Y
TB-TDR-0125	rpoB1	761110	Resistant	D435V	A	T	99.7194	8908	Y	A	T	100	22	Y
TB-TDR-0125	tlyA	1917972	Phylogenetic	L11L	A	G	99.7826	460	Y	A	G	100	20	Y
TB-TDR-0125	katG	2155167	Synonymous	S315S	C	T	99.6764	927	Y	G	A	100	16	Y
TB-TDR-0126	gyrA	7585	Phylogenetic	S95T	G	C	99.7008	1337	Y	G	C	100	42	Y
TB-TDR-0126	tlyA	1917972	Phylogenetic	L11L	A	G	100	450	Y	A	G	100	68	Y
TB-TDR-0126	embB	4247429	Resistant	M306V	A	G	99.6283	1076	Y	A	G	100	84	Y
TB-TDR-0126	gidB	4408156	Phylogenetic	L16R	T	G	100	419	Y	A	C	100	71	Y
TB-TDR-0127	gyrA	7585	Phylogenetic	S95T	G	C	99.9392	3290	Y	G	C	100	26	Y
TB-TDR-0127	tlyA	1917972	Phylogenetic	L11L	A	G	99.537	432	Y	A	G	100	16	Y
TB-TDR-0127	tlyA	1918584	Synonymous	A215A	A	C	99.3151	438	Y	A	C	100	23	Y
TB-TDR-0128	gyrA	7585	Phylogenetic	S95T	G	C	99.9727	3657	Y	G	C	100	14	Y
TB-TDR-0128	tlyA	1917972	Phylogenetic	L11L	A	G	99.7525	404	Y	A	G	100	34	Y
TB-TDR-0128	embB	4247429	Resistant	M306V	A	G	99.9288	1404	Y	A	G	100	26	Y
TB-TDR-0128	gidB	4408156	Phylogenetic	L16R	T	G	99.7938	485	Y	A	C	100	34	Y
TB-TDR-0129	rpoB2	760302	Uncharacterised	E166Stop	G	T	3.93093	2722	Y	NA	NA	NA	26	N
TB-TDR-0129	rpoB1	761155	Resistant	S450L	C	T	99.5591	10206	Y	C	T	92.11	38	Y
TB-TDR-0129	rpoB1	761156	Synonymous	S450S	G	C	97.6545	10403	Y	G	C	97.22	36	Y
TB-TDR-0129	fabG1	1673336	Uncharacterised	NA	G	T	5.91362	1505	Y	NA	NA	NA	49	N
TB-TDR-0129	fabG1	1673389	Uncharacterised	NA	C	A	3.83987	3672	Y	NA	NA	NA	42	N
TB-TDR-0129	gidB	4407487	Uncharacterised	NA	C	A	3.65889	3471	Y	NA	NA	NA	41	N
TB-TDR-0129	gyrA	7585	Phylogenetic	S95T	G	C	99.9418	3439	Y	G	C	100	27	Y
TB-TDR-0129	tlyA	1917972	Phylogenetic	L11L	A	G	98.9497	1333	Y	A	G	97.5	40	Y
TB-TDR-0129	katG	2155690	Uncharacterised	L141S	T	C	99.3402	7123	Y	A	G	100	31	Y
TB-TDR-0129	pncA	2289037	Uncharacterised	P69T	C	A	99.7094	18584	Y	G	T	100	37	Y
TB-TDR-0130	gyrA	7585	Phylogenetic	S95T	G	C	99.711	2422	Y	G	C	100	42	Y
TB-TDR-0130	tlyA	1917972	Phylogenetic	L11L	A	G	100	568	Y	A	G	100	57	Y
TB-TDR-0130	embB	4247884	Synonymous	A457A	C	A	99.9093	5513	Y	C	A	100	61	Y
TB-TDR-0130	gidB	4408156	Phylogenetic	L16R	T	G	99.8264	576	Y	A	C	100	46	Y
TB-TDR-0131	gyrA	7585	Phylogenetic	S95T	G	C	99.9252	2674	Y	G	C	100	51	Y
TB-TDR-0131	rpoB1	761139	Resistant	H445Y	C	T	99.8255	8024	Y	C	T	100	66	Y
TB-TDR-0131	rrs2	1472362	Resistant	NA	C	T	99.5885	486	Y	C	T	100	59	Y
TB-TDR-0131	fabG1	1673425	Resistant	NA	C	T	99.7849	4648	Y	C	T	100	57	Y
TB-TDR-0131	tlyA	1917972	Phylogenetic	L11L	A	G	100	544	Y	A	G	100	55	Y
TB-TDR-0131	katG	2155168	Resistant	S315T	G	C	100	814	Y	C	G	100	56	Y
TB-TDR-0131	pncA	2288820	Resistant	NA	NA	delG	98.1872	7274	Y	NA	delG	98.7805	82	Y
TB-TDR-0131	embB	4247884	Synonymous	A457A	C	A	99.8376	5541	Y	C	A	100	76	Y
TB-TDR-0131	ethA	4327077	Resistant	NA	NA	delT	96.2516	3867	Y	NA	delT	100	70	Y
TB-TDR-0131	gidB	4408156	Phylogenetic	L16R	T	G	100	528	Y	A	C	100	54	Y
TB-TDR-0132	gyrA	7585	Phylogenetic	S95T	G	C	100	3100	Y	G	C	100	100	Y
TB-TDR-0132	rrs2	1472337	Uncharacterised	NA	C	T	100	580	Y	C	T	100	134	Y
TB-TDR-0132	tlyA	1917972	Phylogenetic	L11L	A	G	99.4949	792	Y	A	G	100	137	Y
TB-TDR-0132	katG	2155168	Resistant	S315T	G	C	99.9123	1140	Y	C	G	100	138	Y
TB-TDR-0132	embB	4247431	Resistant	M306I	G	A	100	1807	Y	G	A	100	137	Y
TB-TDR-0132	gidB	4408085	Uncharacterised	E40Stop	G	T	99.8469	1960	Y	C	A	100	101	Y
TB-TDR-0132	gidB	4408156	Phylogenetic	L16R	T	G	100	705	Y	A	C	100	106	Y
TB-TDR-0133	gyrA	7582	Resistant	D94A	A	C	99.7569	2468	Y	A	C	100	22	Y
TB-TDR-0133	gyrA	7585	Phylogenetic	S95T	G	C	99.9269	2735	Y	G	C	100	24	Y
TB-TDR-0133	rpoB1	761155	Resistant	S450L	C	T	99.7583	8274	Y	C	T	100	35	Y
TB-TDR-0133	rpoB1	761315	Uncharacterised	insertion	NA	inserGGG	68.2938	4434	Y	NA	inserGGG	95.9184	49	Y
TB-TDR-0133	rrl3	1476056	Uncharacterised	NA	G	A	99.8466	2607	Y	G	A	100	26	Y
TB-TDR-0133	fabG1	1673425	Resistant	NA	C	T	99.8312	5333	Y	C	T	100	59	Y
TB-TDR-0133	tlyA	1917972	Phylogenetic	L11L	A	G	100	335	Y	A	G	100	57	Y
TB-TDR-0133	embB	4247431	Resistant	M306I	G	C	100	1346	Y	G	C	100	68	Y
TB-TDR-0133	gidB	4408102	Uncharacterised	G34E	G	A	99.8452	646	Y	C	T	100	37	Y
TB-TDR-0133	gidB	4408156	Phylogenetic	L16R	T	G	99.7717	438	Y	A	C	100	32	Y
TB-TDR-0134	gyrA	7585	Phylogenetic	S95T	G	C	99.9	4002	Y	G	C	100	29	Y
TB-TDR-0134	rpoB1	761110	Resistant	D435V	A	T	99.7092	10315	Y	A	T	100	37	Y
TB-TDR-0134	tlyA	1917972	Phylogenetic	L11L	A	G	100	322	Y	A	G	100	46	Y
TB-TDR-0134	katG	2155168	Resistant	S315T	G	C	100	833	Y	C	G	100	46	Y
TB-TDR-0134	gidB	4407724	Uncharacterised	L160P	T	C	99.8225	3380	Y	A	G	100	44	Y
TB-TDR-0134	gidB	4408156	Phylogenetic	L16R	T	G	100	420	Y	A	C	100	37	Y
TB-TDR-0135	rpoB1	761155	Resistant	S450L	C	T	99.7669	6436	Y	C	T	100	19	Y
TB-TDR-0135	tlyA	1917972	Phylogenetic	L11L	A	G	99.5423	437	Y	A	G	100	9	Y
TB-TDR-0135	katG	2155168	Resistant	S315T	G	C	99.7755	891	Y	C	G	100	10	Y
TB-TDR-0135	embB	4247429	Resistant	M306V	A	G	99.9278	1386	Y	A	G	100	21	Y
TB-TDR-0135	gidB	4407588	Phylogenetic	A205A	A	G	99.96	2502	Y	T	C	100	17	Y
TB-TDR-0135	gidB	4407927	Phylogenetic	E92D	A	C	99.9181	3664	Y	T	G	100	16	Y
TB-TDR-0136	gyrA	7585	Phylogenetic	S95T	G	C	99.8608	2874	Y	G	C	100	15	Y
TB-TDR-0136	tlyA	1917972	Phylogenetic	L11L	A	G	98.9437	568	Y	A	G	100	30	Y
TB-TDR-0136	gidB	4408156	Phylogenetic	L16R	T	G	100	664	Y	A	C	100	25	Y
TB-TDR-0137	tlyA	1917972	Phylogenetic	L11L	A	G	99.6491	570	Y	A	G	100	68	Y
TB-TDR-0138	gyrA	7585	Phylogenetic	S95T	G	C	99.9189	2467	Y	G	C	100	31	Y
TB-TDR-0138	tlyA	1917972	Phylogenetic	L11L	A	G	99.5614	456	Y	A	G	100	57	Y
TB-TDR-0138	embB	4247730	Resistant	G406D	G	A	99.8859	7010	Y	G	A	100	65	Y
TB-TDR-0139	gyrA	7539	Phylogenetic	T80A	A	G	99.7745	2661	Y	A	G	100	6	Y
TB-TDR-0139	tlyA	1917972	Phylogenetic	L11L	A	G	99.8466	652	Y	A	G	100	12	Y
TB-TDR-0140	tlyA	1917972	Phylogenetic	L11L	A	G	100	210	Y	A	G	100	36	Y
TB-TDR-0141	gyrA	7585	Phylogenetic	S95T	G	C	99.9227	3879	Y	G	C	100	33	Y
TB-TDR-0141	rpoB1	761139	Resistant	H445D	C	G	99.8872	11520	Y	C	G	100	38	Y
TB-TDR-0141	rpsL	781687	Resistant	K43R	A	G	99.8914	11052	Y	A	G	100	59	Y
TB-TDR-0141	tlyA	1917972	Phylogenetic	L11L	A	G	99.8113	530	Y	A	G	100	53	Y
TB-TDR-0141	gidB	4407588	Phylogenetic	A205A	A	G	99.7353	3022	Y	T	C	100	30	Y
TB-TDR-0141	gidB	4407927	Phylogenetic	E92D	A	C	99.8539	4791	Y	T	G	100	36	Y
TB-TDR-0142	gyrA	7585	Phylogenetic	S95T	G	C	99.9656	2907	Y	G	C	100	25	Y
TB-TDR-0142	tlyA	1917972	Phylogenetic	L11L	A	G	99.2337	522	Y	A	G	100	54	Y
TB-TDR-0143	gyrA	7585	Phylogenetic	S95T	G	C	100	2219	Y	G	C	100	108	Y
TB-TDR-0143	tlyA	1917972	Phylogenetic	L11L	A	G	100	559	Y	A	G	100	107	Y
TB-TDR-0143	embB	4247431	Resistant	M306I	G	C	99.9297	1422	Y	G	C	100	122	Y
TB-TDR-0143	gidB	4407437	Uncharacterised	NA	C	T	100	647	Y	G	A	100	111	Y
TB-TDR-0143	gidB	4408087	Resistant	NA	NA	delG	99.3902	1606	Y	NA	delG	97.561	123	Y
TB-TDR-0144	gyrA	7585	Phylogenetic	S95T	G	C	99.9528	2120	Y	G	C	100	14	Y
TB-TDR-0144	rpsL	781822	Resistant	K88R	A	G	99.6443	6748	Y	A	G	100	18	Y
TB-TDR-0144	fabG1	1673425	Resistant	NA	C	T	99.9542	4370	Y	C	T	100	16	Y
TB-TDR-0144	tlyA	1917972	Phylogenetic	L11L	A	G	99.7674	430	Y	A	G	100	20	Y
TB-TDR-0144	katG	2155168	Resistant	S315T	G	C	100	701	Y	C	G	100	18	Y
TB-TDR-0144	embB	4247729	Resistant	G406C	G	T	99.7138	5940	Y	G	T	100	23	Y
TB-TDR-0145	tlyA	1917972	Phylogenetic	L11L	A	G	99.2236	644	Y	A	G	100	40	Y
TB-TDR-0146	gidB	4408101	Synonymous	G34G	G	C	6.21558	1271	Y	NA	NA	NA	42	N
TB-TDR-0146	gyrA	7585	Phylogenetic	S95T	G	C	99.9099	3328	Y	G	C	100	32	Y
TB-TDR-0146	gyrA	7685	Synonymous	R128R	G	A	99.9106	2237	Y	G	A	100	37	Y
TB-TDR-0146	rrs1	1472798	Uncharacterised	NA	T	C	99.8834	1715	Y	T	C	100	36	Y
TB-TDR-0146	tlyA	1917972	Phylogenetic	L11L	A	G	99.7199	357	Y	A	G	100	70	Y
TB-TDR-0146	embB	4247646	Phylogenetic	E378A	A	C	99.7119	4513	Y	A	C	100	73	Y
TB-TDR-0146	ethA	4326148	Synonymous	S442S	G	T	100	1507	Y	C	A	100	62	Y
TB-TDR-0146	ethA	4326439	Uncharacterised	N345K	C	A	99.874	3175	Y	G	T	100	38	Y
TB-TDR-0146	ethA	4327349	Uncharacterised	G42D	G	A	99.8549	2067	Y	C	T	100	58	Y
TB-TDR-0146	gidB	4407588	Phylogenetic	A205A	A	G	99.8488	1984	Y	T	C	100	46	Y
TB-TDR-0146	gidB	4407873	Phylogenetic	V110V	G	T	99.6491	3135	Y	C	A	100	50	Y
TB-TDR-0146	gidB	4408099	Uncharacterised	NA	NA	inserG	93.4697	1626	Y	NA	inserG	90.9091	44	Y
TB-TDR-0146	gidB	4408180	Phylogenetic	A8V	C	T	99.5536	224	Y	G	A	100	43	Y
TB-TDR-0147	gyrA	7585	Phylogenetic	S95T	G	C	99.88	1666	Y	G	C	100	21	Y
TB-TDR-0147	rrs2	1472359	Resistant	NA	A	C	99.7549	408	Y	A	C	100	27	Y
TB-TDR-0147	tlyA	1917972	Phylogenetic	L11L	A	G	99.684	633	Y	A	G	100	14	Y
TB-TDR-0147	katG	2155168	Resistant	S315T	G	C	100	820	Y	C	G	100	15	Y
TB-TDR-0148	gyrA	7585	Phylogenetic	S95T	G	C	99.8972	2918	Y	G	C	100	54	Y
[truncated: 409 more rows]

## Sheet: TableS6
Table S6. Phenotypes and genotypes of the 429 samples from the TDR and Sciensano-Belgian National TB Reference Center collections.
Phenotypes (in column pDST-Deeplex) are presented in the form X-Y where X is the phenotype found using pDST and Y is the phenotype predicted by Deeplex Myc-TB (R for resistant, S for susceptible, U for uncharacterized).
Genotypes are described per antibiotic and per Deeplex Myc-TB target. Mutations are in the format [gene: mutation (% call, variant type)]. They are displayed, in coding regions, as amino-acid substitutions while indels, or mutations in non-coding regions, are displayed as nucleotide substitutions (with gene position). Variant type can be R ("resistant"), S ("susceptible") and U ("uncharacterized")
All mutations were detected by both Deeplex Myc-TB and WGS except those only detected by Deeplex Myc-TB as described in Table S5.
Abbreviations: RIF (Rifampicin), INH (Isoniazid), PZA (pyrazinamide), EMB (ethambutol), SM (streptomycin), FQ (fluoroquinolones), KAN (kanamycin), AMI (amikacin), CAP (capreomycin), ETH (ethionamide), LIN (linezolid).
SBN TB Ref Center is the Sciensano-Belgian National TB Reference Center. The BCCM is the Belgian Coordinated Collections of Microorganisms (Mycobacteria) in Antwerp, Belgium
Mutations are annotated according to nucleotide and codon positions in reference genes of M. tuberculosis H37Rv
ND: not detected
		RIF		INH		PZA		EMB		SM		FQ		KAN		AMI		CAP		ETH		LIN
Sample	Source	pDST-Deeplex	Mutations	pDST-Deeplex	Mutations	pDST-Deeplex	Mutations	pDST-Deeplex	Mutations	pDST-Deeplex	Mutations	pDST-Deeplex	Mutations	pDST-Deeplex	Mutations	pDST-Deeplex	Mutations	pDST-Deeplex	Mutations	pDST-Deeplex	Mutations	pDST-Deeplex	Mutations
492	SBN TB Ref Center	S-S	ND	S-U	[ahpC: G-88A (100, U)]	S-S	[pncA: S65S (99.5, P)]	S-S	ND	ND	[gidB: A205A (100.0, P)]	S-S	[gyrA: S95T (99.9, P)]	ND	ND	S-S	ND	ND	[tlyA: L11L (100.0, P)]	S-S	ND	ND	ND
515	SBN TB Ref Center	S-S	ND	S-S	ND	S-S	ND	S-S	ND	ND	ND	S-S	ND	ND	ND	S-S	ND	ND	[tlyA: L11L (100.0, P)]	S-S	ND	ND	ND
518	SBN TB Ref Center	S-S	ND	S-S	ND	S-S	ND	S-S	ND	ND	ND	S-S	[gyrA: S95T (99.9, P)]	ND	ND	S-S	ND	ND	[tlyA: L11L (100.0, P)]	S-S	ND	ND	ND
526	SBN TB Ref Center	S-S	ND	S-S	ND	S-S	ND	S-S	ND	ND	ND	S-S	[gyrA: S95T (100.0, P)]	ND	ND	S-S	ND	ND	[tlyA: L11L (100.0, P)]	S-S	ND	ND	ND
531	SBN TB Ref Center	S-S	ND	S-S	[inhA: L46L (99.3, S)]	S-S	ND	S-S	ND	ND	[gidB: L16R (99.0, P)], [rrs2: C492T (98.8, U)]	S-S	[gyrA: S95T (99.4, P)]	ND	[rrs2: C492T (98.8, U)]	S-U	[rrs2: C492T (98.8, U)]	ND	[tlyA: L11L (100.0, P)], [rrs2: C492T (98.8, U)]	S-S	[inhA: L46L (99.3, S)]	ND	ND
535	SBN TB Ref Center	S-S	ND	S-S	ND	S-U	[pncA: H43Y (99.4, U)]	S-S	ND	ND	[gidB: L16R (99.8, P)], [rrs2: C492T (99.5, U)]	S-S	[gyrA: S95T (99.8, P)]	ND	[rrs2: C492T (99.5, U)]	S-U	[rrs2: C492T (99.5, U)]	ND	[tlyA: L11L (99.8, P)], [rrs2: C492T (99.5, U)]	S-S	ND	ND	ND
537	SBN TB Ref Center	S-S	ND	S-S	ND	S-S	ND	S-S	ND	ND	[gidB: L16R (99.5, P)]	S-S	[gyrA: S95T (99.9, P)]	ND	ND	S-S	ND	ND	[tlyA: L11L (100.0, P)]	S-S	ND	ND	ND
562	SBN TB Ref Center	S-S	ND	S-S	ND	S-S	ND	S-S	ND	ND	[gidB: L16R (98.9, P)]	S-S	[gyrA: S95T (99.8, P)]	ND	ND	S-S	ND	ND	[tlyA: L11L (99.7, P)]	S-S	ND	ND	ND
570	SBN TB Ref Center	S-S	ND	S-S	ND	S-S	ND	S-S	ND	ND	ND	S-S	[gyrA: T80A (99.2, P), S95T (99.9, P)]	ND	ND	S-S	ND	ND	[tlyA: L11L (100.0, P)]	S-S	ND	ND	ND
1270	SBN TB Ref Center	R-R	[rpoB1: M390T (98.7, P), D435V (98.1, R)]	R-R	[katG: S315T (99.3, R)]	S-S	ND	S-S	ND	ND	[gidB: R64G (99.1, U)]	S-S	ND	ND	ND	S-S	ND	ND	[tlyA: L11L (99.6, P)]	S-S	ND	ND	ND
1638	SBN TB Ref Center	S-S	ND	S-S	ND	S-S	ND	S-S	ND	ND	ND	S-S	[gyrA: S95T (99.7, P)]	ND	ND	S-S	ND	ND	[tlyA: L11L (100.0, P)]	S-S	ND	ND	ND
1645	SBN TB Ref Center	S-S	ND	S-S	ND	S-S	ND	S-S	ND	ND	ND	S-S	ND	ND	ND	S-S	ND	ND	[tlyA: L11L (99.7, P)]	S-S	ND	ND	ND
1660	SBN TB Ref Center	S-S	ND	S-S	ND	S-S	ND	S-S	ND	ND	[gidB: A133G (98.6, P), A133A (98.5, S)]	S-S	[gyrA: S95T (99.9, P)]	ND	ND	S-S	ND	ND	[tlyA: L11L (100.0, P)]	S-S	ND	ND	ND
1662	SBN TB Ref Center	S-S	ND	S-S	[katG: T203T (99.9, S)]	R-R	[pncA: H57D (99.9, R)]	S-S	[embB: E378A (99.6, P)]	ND	[gidB: A205A (99.8, P)], [rpsL: T3T (99.6, P)]	S-U	[gyrA: S95T (99.7, P)], [gyrB: N389N (99.7, S), A403S (99.6, U)]	ND	ND	S-S	ND	ND	[tlyA: L11L (99.7, P)]	S-S	ND	ND	ND
07-0066	SBN TB Ref Center	R-R	[rpoB1: S450L (99.8, R)]	R-R	[katG: S315T (99.6, R)], [fabG1: T-8C (99.9, R)]	R-R	[pncA: W68G (99.6, R)]	R-R	[embB: M306I (99.8, R)]	ND	[gidB: E92D (100.0, P), A205A (99.9, P)], [rpsL: K43R (99.8, R)]	S-S	[gyrA: S95T (99.9, P)]	ND	ND	S-S	ND	ND	[tlyA: L11L (99.6, P)]	S-R	[fabG1: T-8C (99.9, R)], [ethA: 1386delT (99.4, R)]	ND	ND
07-0775	SBN TB Ref Center	R-R	[rpoB1: S450L (99.8, R)]	R-R	[katG: S315T (100.0, R)]	ND	ND	R-R	[embB: G406A (99.8, R)]	ND	[gidB: E92D (99.8, P), A205A (100.0, P)], [rpsL: K43R (99.8, R)]	S-S	[gyrA: S95T (99.9, P)]	ND	ND	S-S	ND	ND	[tlyA: L11L (100.0, P)]	R-R	[ethA: 107delT (99.8, R)]	S-S	ND
07-1001	SBN TB Ref Center	R-R	[rpoB1: S450L (99.9, R)]	R-R	[katG: S315T (99.5, R)]	ND	[pncA: L182S (100.0, R)]	R-R	[embB: M306V (99.4, R)]	ND	[gidB: E92D (100.0, P), A205A (99.9, P)], [rpsL: K43R (99.8, R)]	S-S	[gyrA: S95T (100.0, P)]	ND	[eis: C-8A (99.5, U)]	S-S	ND	ND	[tlyA: L11L (100.0, P)]	R-U	[ethA: T314I (99.7, U)]	ND	ND
07-1166	SBN TB Ref Center	R-R	[rpoB1: S450L (99.8, R)]	R-R	[katG: S315T (100.0, R)]	S-S	ND	R-R	[embB: M306V (99.6, R)]	ND	[gidB: E92D (99.7, P), A205A (100.0, P)], [rpsL: K43R (99.8, R)]	S-S	[gyrA: S95T (100.0, P)]	ND	[rrs1: A1401G (100.0, R)]	R-R	[rrs1: A1401G (100.0, R)]	ND	[tlyA: L11L (100.0, P)], [rrs1: A1401G (100.0, R)]	R-U	[ethA: P378L (99.8, U)]	S-S	ND
07-1196	SBN TB Ref Center	R-R	[rpoB1: S450L (99.9, R)]	R-R	[fabG1: C-15T (99.4, R)]	S-S	[pncA: S65S (99.6, P)]	S-S	ND	ND	[gidB: A205A (100.0, P), 98delC (99.7, U)]	S-S	[gyrA: S95T (100.0, P)]	ND	ND	S-S	ND	ND	[tlyA: L11L (100.0, P)]	R-R	[fabG1: C-15T (99.4, R)]	S-S	ND
07-1281	SBN TB Ref Center	R-R	[rpoB1: S450L (99.9, R)]	R-R	[katG: S315T (98.8, R)]	R-R	[pncA: L35P (99.2, R)]	R-R	[embB: M306V (100.0, R)]	ND	[gidB: E92D (99.9, P), A205A (99.8, P)], [rpsL: K88R (99.5, R)]	S-S	[gyrA: S95T (100.0, P)]	ND	ND	S-S	ND	ND	[tlyA: L11L (99.5, P)]	R-U	[ethA: W289Stop (99.1, U)]	S-S	ND
08-0057	SBN TB Ref Center	R-R	[rpoB1: H445D (98.9, R)]	R-R	[katG: S315T (100.0, R)], [fabG1: T-8C (99.0, R)]	S-S	ND	R-R	[embB: M306I (99.4, R)]	ND	[gidB: A205A (99.4, P)], [rpsL: K43R (99.4, R)]	S-S	[gyrA: S95T (100.0, P)]	ND	ND	S-S	ND	ND	[tlyA: L11L (100.0, P)]	R-R	[fabG1: T-8C (99.0, R)], [ethA: 737inserC (85.8, R)]	ND	ND
08-0089	SBN TB Ref Center	R-R	[rpoB1: D435Y (99.3, R), I491L (99.4, U)]	R-R	[katG: S315T (99.1, R)]	R-U	[pncA: L172R (98.9, U)]	R-R	[embB: Y319S (99.2, R)]	ND	[gidB: L79S (99.5, P), C775G (99.4, U)]	S-S	[gyrA: S95T (100.0, P)]	ND	ND	S-S	ND	ND	[tlyA: L11L (100.0, P)]	R-S	ND	S-S	ND
08-0559	SBN TB Ref Center	R-R	[rpoB1: S450L (99.8, R)]	R-R	[katG: S315T (100.0, R)]	R-R	[pncA: S59P (99.6, R)]	R-R	[embB: M306V (99.8, R)]	ND	[gidB: L16R (99.7, P)], [rpsL: K43R (99.5, R)]	S-S	[gyrA: S95T (100.0, P)]	ND	[rrs1: A1401G (100.0, R)]	R-R	[rrs1: A1401G (100.0, R)]	ND	[tlyA: L11L (99.8, P)], [rrs1: A1401G (100.0, R)]	R-R	[ethA: 625delGG (89.3, R)]	S-S	ND
08-1150	SBN TB Ref Center	R-R	[rpoB1: S450L (99.6, R)]	R-R	[katG: S315T (97.9, R)], [fabG1: C-15T (99.6, R)]	ND	[pncA: H82R (99.2, R)]	R-R	[embB: M306V (98.8, R)]	ND	[gidB: E92D (99.6, P), A205A (99.7, P)], [rpsL: K88R (99.6, R)]	R-R	[gyrA: D89N (99.5, R), S95T (99.9, P)]	ND	ND	S-S	ND	ND	[tlyA: L11L (95.8, P)]	R-R	[fabG1: C-15T (99.6, R)], [ethA: P230Q (98.9, U)]	S-S	ND
08-1602	SBN TB Ref Center	R-R	[rpoB1: D435V (99.5, R)]	R-R	[katG: S315T (100.0, R)], [fabG1: C-15T (99.2, R)]	R-R	[pncA: Y103Stop (95.6, R)]	R-R	[embB: M306I (100.0, R)]	ND	[gidB: L16R (100.0, P)], [rrs2: A514C (95.7, R)]	R-R	[gyrA: D94G (99.6, R), S95T (99.8, P)]	ND	[rrs1: A1401G (82.6, R)]	R-R	[rrs1: A1401G (82.6, R)]	ND	[rrs1: A1401G (82.6, R)]	R-R	[fabG1: C-15T (99.2, R)], [ethA: R239G (73.0, U), W289Stop (11.1, U)]	S-S	ND
09-1304	SBN TB Ref Center	R-R	[rpoB1: S450L (99.8, R)]	R-R	[katG: S315T (100.0, R)]	S-S	ND	S-S	ND	ND	[gidB: E92D (100.0, P), A205A (100.0, P)], [rpsL: K43R (99.4, R)]	S-S	[gyrA: S95T (100.0, P)]	ND	ND	S-S	ND	ND	ND	R-U	[ethA: Y147Stop (100.0, U)]	S-S	ND
09MY0426	SBN TB Ref Center	R-R	[rpoB1: S450L (99.8, R)]	R-R	[katG: S315T (99.7, R)]	R-R	[pncA: Y103C (99.7, R)]	R-R	[embB: M306V (100.0, R)]	ND	[gidB: E92D (99.8, P), A205A (99.9, P)], [rpsL: K43R (99.6, R)]	S-S	[gyrA: S95T (99.9, P)]	ND	ND	S-S	ND	ND	[tlyA: L11L (100.0, P)]	S-U	[ethA: T314I (99.5, U)]	ND	ND
09MY0467	SBN TB Ref Center	R-R	[rpoB1: S450L (99.9, R)]	R-R	[katG: W149C (99.8, U)], [inhA: I194T (99.1, R)]	R-S	ND	R-R	[embB: M306V (99.5, R)]	ND	[gidB: E92D (99.9, P), A205A (99.8, P)], [rpsL: K43R (99.9, R)]	S-S	[gyrA: S95T (99.8, P)]	ND	ND	S-S	ND	ND	[tlyA: L11L (99.9, P), V54G (99.8, U)]	R-R	[inhA: I194T (99.1, R)]	ND	ND
09MY0471	SBN TB Ref Center	R-R	[rpoB1: S450L (99.8, R)]	R-R	[katG: S315T (100.0, R)]	ND	ND	R-R	[embB: M306V (100.0, R), E378A (99.9, P)]	ND	[gidB: V110V (99.9, P), A141A (99.9, S), V203G (99.7, U), A205A (99.8, P)], [rrs2: A514C (100.0, R)]	S-S	[gyrA: S95T (99.9, P)]	ND	ND	ND	ND	ND	[tlyA: L11L (100.0, P)]	ND	ND	ND	[rplC: G120S (99.8, U)]
10-1264	SBN TB Ref Center	R-R	[rpoB1: S450L (99.8, R)]	R-R	[katG: S315T (99.0, R)]	S-S	ND	S-S	ND	ND	[gidB: E92D (99.8, P), A205A (99.8, P)], [rpsL: K43R (99.7, R)]	S-S	[gyrA: S95T (100.0, P)]	ND	ND	S-S	ND	ND	[tlyA: L11L (99.8, P)]	S-S	ND	ND	ND
10-917	SBN TB Ref Center	R-R	[rpoB1: D435V (99.6, R)]	R-R	[katG: S315T (99.7, R)]	R-U	[pncA: C14G (99.6, U)]	R-R	[embB: M306I (99.7, R)]	ND	[rpsL: K43R (99.9, R)]	S-S	ND	ND	[rrs1: A1401G (99.8, R)]	R-R	[rrs1: A1401G (99.8, R)]	ND	[tlyA: L11L (99.8, P)], [rrs1: A1401G (99.8, R)]	S-S	ND	ND	ND
10-981	SBN TB Ref Center	R-R	[rpoB1: S450L (99.8, R)]	R-R	[katG: S315T (99.7, R)], [fabG1: C-15T (99.3, R)]	R-R	[pncA: I31S (4.4, R), V139G (93.3, R)]	R-R	[embB: M306V (99.5, R)]	ND	[gidB: E92D (99.8, P), A205A (99.6, P)], [rpsL: K88R (99.5, R)]	R-R	[gyrA: D94G (94.1, R), S95T (99.9, P)], [gyrB: D461N (6.2, R)]	ND	[rrs1: A1401G (93.2, R)]	R-R	[rrs1: A1401G (93.2, R)]	ND	[tlyA: L11L (100.0, P)], [rrs1: A1401G (93.2, R)]	R-R	[fabG1: C-15T (99.3, R)]	ND	ND
10-992	SBN TB Ref Center	R-R	[rpoB1: S450L (99.3, R)]	R-R	[katG: S315T (99.7, R)]	R-R	[pncA: S67P (99.3, R)]	S-U	[embB: N296H (99.4, U)]	ND	[gidB: E92D (99.7, P), A205A (99.2, P)], [rpsL: K43R (99.5, R)]	S-S	[gyrA: S95T (100.0, P)]	ND	ND	S-S	ND	ND	[tlyA: L11L (99.7, P)]	S-R	[ethA: 107delT (99.2, R)]	ND	ND
1013B	SBN TB Ref Center	S-S	ND	S-S	ND	S-S	ND	S-S	ND	ND	ND	S-S	[gyrA: S95T (99.9, P)]	ND	ND	S-S	ND	ND	[tlyA: L11L (100.0, P)]	S-S	ND	ND	ND
1023B	SBN TB Ref Center	S-S	ND	S-S	ND	S-S	ND	S-S	ND	ND	[gidB: L16R (99.6, P)], [rrs2: C492T (99.4, U)]	S-S	[gyrA: S95T (99.8, P)]	ND	[rrs2: C492T (99.4, U)]	S-U	[rrs2: C492T (99.4, U)]	ND	[tlyA: L11L (100.0, P)], [rrs2: C492T (99.4, U)]	S-S	ND	ND	ND
1045B	SBN TB Ref Center	S-S	ND	S-S	ND	S-S	ND	S-S	ND	ND	ND	S-S	[gyrA: S95T (98.3, P)]	ND	ND	S-S	ND	ND	[tlyA: L11L (99.7, P)]	S-S	ND	ND	ND
1058B	SBN TB Ref Center	S-S	ND	S-S	ND	S-S	ND	S-S	ND	ND	ND	S-S	[gyrA: S95T (99.9, P)]	ND	ND	S-S	ND	ND	[tlyA: L11L (99.8, P)]	S-S	ND	ND	ND
1065B	SBN TB Ref Center	S-S	ND	S-U	[inhA: V189I (99.5, U)]	S-S	ND	S-S	ND	ND	[gidB: E92D (100.0, P), A205A (99.8, P)]	S-S	[gyrA: S95T (100.0, P)]	ND	ND	S-S	ND	ND	[tlyA: L11L (100.0, P)]	S-U	[inhA: V189I (99.5, U)]	ND	ND
1095B	SBN TB Ref Center	S-S	ND	S-S	[katG: T203T (98.1, S)]	R-R	[pncA: H57D (99.2, R)]	S-S	[embB: E378A (97.7, P)]	ND	[gidB: A205A (99.5, P)], [rpsL: T3T (98.6, P)]	S-U	[gyrA: S95T (99.7, P)], [gyrB: N389N (99.6, S), A403S (99.6, U)]	ND	ND	S-S	ND	ND	[tlyA: L11L (100.0, P)]	S-S	ND	ND	ND
11-1719	SBN TB Ref Center	R-R	[rpoB1: S450L (99.2, R)]	R-R	[katG: S315T (99.6, R)]	R-R	[pncA: F13L (98.3, R)]	S-R	[embB: M306I (98.8, R)]	ND	[gidB: 98delC (98.3, U)]	S-S	[gyrA: S95T (99.7, P)]	ND	ND	S-S	ND	ND	[tlyA: L11L (100.0, P), N236K (97.5, R)]	S-S	ND	ND	ND
11-210	SBN TB Ref Center	R-R	[rpoB1: S450L (99.8, R)]	R-R	[fabG1: C-15T (99.8, R)]	S-S	ND	S-S	ND	ND	ND	S-S	[gyrA: S95T (99.9, P)]	ND	ND	S-S	ND	ND	[tlyA: L11L (100.0, P)]	R-R	[fabG1: C-15T (99.8, R)]	ND	ND
11-630	SBN TB Ref Center	R-R	[rpoB1: S450L (99.8, R)]	R-R	[katG: S315T (100.0, R)]	R-R	[pncA: S65S (99.7, P), T135P (99.6, R)]	S-R	[embB: M306I (100.0, R)]	ND	[gidB: A10V (99.6, P), A205A (99.9, P), 112delG (99.7, U)]	S-S	[gyrA: S95T (99.9, P)]	ND	ND	S-S	ND	ND	[tlyA: L11L (100.0, P)]	S-S	ND	ND	ND
11MY0214	SBN TB Ref Center	R-R	[rpoB1: S450L (99.9, R)]	R-R	[katG: S315T (100.0, R)]	R-R	[pncA: V139G (99.7, R)]	R-R	[embB: Q497R (99.4, R)]	ND	[gidB: E92D (99.7, P), A205A (99.5, P)], [rpsL: K43R (99.7, R)]	S-S	[gyrA: S95T (100.0, P)]	ND	[eis: G-10A (99.6, R)]	S-S	ND	ND	[tlyA: L11L (100.0, P)]	S-R	[ethA: 107delT (99.2, R)]	ND	ND
11MY0284	SBN TB Ref Center	ND	[rpoB1: S450L (99.8, R)]	ND	[katG: S315T (100.0, R)]	ND	ND	ND	[embB: M306V (100.0, R)]	ND	[gidB: E92D (99.8, P), A205A (99.8, P)], [rpsL: K43R (99.9, R)]	ND	[gyrA: D94G (99.8, R), S95T (100.0, P)]	ND	ND	ND	ND	ND	[tlyA: L11L (99.9, P)]	ND	ND	ND	ND
11MY0596	SBN TB Ref Center	R-R	[rpoB1: S450L (99.8, R)]	R-R	[katG: S315T (99.8, R)]	R-R	[pncA: 532delC (99.5, R)]	R-S	ND	ND	[gidB: E92D (99.3, P), A205A (99.6, P)], [rpsL: K43R (99.5, R)]	S-S	[gyrA: S95T (99.6, P)]	ND	ND	S-S	ND	ND	[tlyA: L11L (99.9, P)]	S-R	[ethA: 1303inserG (89.2, R)]	ND	ND
11MY0618	SBN TB Ref Center	R-R	[rpoB1: D435V (99.9, R)], [rpoB2: V170G (99.5, U)]	R-R	[katG: S315T (99.7, R)], [fabG1: C-15T (99.6, R)]	R-R	[pncA: 98inserCCAGGTAG (77.1, R)]	R-R	[embB: M306I (99.9, R)]	ND	[gidB: L16R (100.0, P)], [rrs2: A514C (100.0, R)]	R-R	[gyrA: A90V (99.6, R), S95T (100.0, P)]	ND	[rrs1: A1401G (99.8, R)]	R-R	[rrs1: A1401G (99.8, R)]	ND	[tlyA: L11L (100.0, P)], [rrs1: A1401G (99.8, R)]	R-R	[fabG1: C-15T (99.6, R)], [ethA: 543delG (99.6, R)]	ND	ND
11MY0673	SBN TB Ref Center	R-R	[rpoB1: S450L (99.8, R)]	R-R	[fabG1: C-15T (99.5, R)], [inhA: S94A (99.6, R)]	S-S	ND	S-S	ND	ND	[gidB: L16R (100.0, P)], [rpsL: K43R (99.9, R)]	S-S	[gyrA: S95T (100.0, P)], [gyrB: K526K (99.6, S)]	ND	ND	S-S	ND	ND	[tlyA: L11L (99.7, P)]	R-R	[fabG1: C-15T (99.5, R)], [inhA: S94A (99.6, R)]	ND	ND
11MY1029	SBN TB Ref Center	R-R	[rpoB1: S450L (99.8, R)]	R-R	[katG: S315T (100.0, R)]	R-R	[pncA: E91Stop (99.8, R)]	S-R	[embB: M306V (99.5, R)]	ND	[gidB: E92D (99.9, P), A205A (100.0, P)], [rpsL: K43R (99.9, R)]	S-S	[gyrA: S95T (99.9, P)]	ND	[eis: C-14T (99.7, R)]	S-S	ND	ND	[tlyA: L11L (100.0, P)]	S-S	ND	ND	ND
11MY1044	SBN TB Ref Center	R-R	[rpoB1: S450L (99.5, R)]	R-R	[katG: S315T (99.4, R)]	R-R	[pncA: Q10R (97.8, R)]	R-S	ND	ND	[gidB: G37R (99.6, U)]	S-S	[gyrA: T80A (99.5, P), S95T (99.6, P)]	ND	ND	S-S	ND	ND	[tlyA: L11L (99.9, P)]	S-R	[ethA: 1215delGTAATTCAAC (99.4, R)]	ND	ND
11MY1339	SBN TB Ref Center	ND	[rpoB1: S450L (99.6, R), S450S (99.6, S)]	ND	[katG: S315T (99.9, R)], [fabG1: A-113C (10.4, U)]	ND	[pncA: V155G (99.8, R)]	ND	[embB: M306V (99.9, R)]	ND	[rpsL: K43R (99.9, R)]	ND	[gyrA: A90V (99.6, R), S95T (99.9, P)]	ND	[eis: S7I (4.5, U)], [rrs1: A1401G (99.8, R)]	ND	[rrs1: A1401G (99.8, R)]	ND	[tlyA: L11L (100.0, P)], [rrs1: A1401G (99.8, R)]	ND	[fabG1: A-113C (10.4, U)], [ethA: A237V (53.7, U), Q269R (6.6, U), 1238inserA (86.1, R)]	ND	ND
11MY1724	SBN TB Ref Center	R-R	[rpoB1: S450L (99.8, R)]	R-R	[katG: S315T (100.0, R)]	R-R	[pncA: 470inserC (86.3, R)]	R-R	[embB: M306I (99.3, R)]	ND	[gidB: L16R (99.7, P)], [rpsL: K88R (99.5, R)], [rrs2: C492T (99.7, U)]	S-S	[gyrA: S95T (99.8, P)]	ND	[rrs2: C492T (99.7, U)]	S-U	[rrs2: C492T (99.7, U)]	ND	[tlyA: L11L (100.0, P)], [rrs2: C492T (99.7, U)]	S-S	ND	ND	ND
12-1124	SBN TB Ref Center	R-R	[rpoB1: H445L (99.5, R)]	R-R	[katG: S315T (100.0, R)]	S-S	[pncA: S65S (99.7, P)]	S-S	ND	ND	[gidB: A205A (99.8, P)], [rrs2: A514C (99.8, R)]	S-S	[gyrA: S95T (99.9, P)]	ND	ND	S-S	ND	ND	[tlyA: L11L (99.3, P)]	S-S	ND	S-S	ND
12-1157	SBN TB Ref Center	R-R	[rpoB1: S450L (99.7, R)]	R-R	[katG: S315T (100.0, R)]	R-R	[pncA: K96T (99.3, R)]	R-R	[embB: G406A (98.9, R)]	ND	[gidB: E92D (99.7, P), A205A (99.5, P)], [rpsL: K43R (99.8, R)]	R-R	[gyrA: D94G (99.9, R), S95T (99.9, P)]	ND	[rrs1: A1401G (100.0, R)]	R-R	[rrs1: A1401G (100.0, R)]	ND	[tlyA: L11L (100.0, P)], [rrs1: A1401G (100.0, R)]	R-U	[ethA: W391Stop (99.2, U)]	ND	ND
12MY0258	SBN TB Ref Center	R-R	[rpoB1: D435V (99.3, R)]	R-R	[fabG1: C-15T (99.8, R)], [inhA: I194T (99.6, R)]	S-S	ND	S-S	ND	ND	[gidB: V65A (99.7, U)]	S-S	[gyrA: S95T (99.9, P)]	ND	ND	S-S	ND	ND	[tlyA: L11L (100.0, P)]	R-R	[fabG1: C-15T (99.8, R)], [inhA: I194T (99.6, R)]	ND	ND
12MY0570	SBN TB Ref Center	R-R	[rpoB1: S450L (99.4, R), S450S (99.4, S)]	R-R	[katG: S315T (100.0, R)], [fabG1: G-17T (99.4, R)]	R-U	[pncA: G105R (99.5, U)]	R-R	[embB: M306V (99.9, R)]	ND	[gidB: E92D (99.8, P), A205A (99.8, P)], [rpsL: K43R (99.5, R)]	R-U	[gyrA: S95T (100.0, P)], [gyrB: R446H (99.5, U)]	ND	[rrs1: A1401G (99.7, R)]	R-R	[rrs1: A1401G (99.7, R)]	ND	[tlyA: L11L (99.7, P)], [rrs1: A1401G (99.7, R)]	R-R	[fabG1: G-17T (99.4, R)], [ethA: 137inserA (94.7, R)]	ND	ND
12MY0661	SBN TB Ref Center	R-R	[rpoB1: D435V (99.7, R)]	R-R	[katG: S315T (100.0, R)], [fabG1: T-8C (100.0, R)]	R-R	[pncA: V139G (99.9, R)]	R-R	[embB: M306V (100.0, R)]	ND	[gidB: L79S (99.9, P), C775G (100.0, U)]	R-R	[gyrA: D94N (99.9, R), S95T (100.0, P)]	ND	ND	S-S	ND	ND	[tlyA: L11L (100.0, P)]	S-R	[fabG1: T-8C (100.0, R)], [ethA: G11A (99.8, U)]	S-S	ND
12MY0988	SBN TB Ref Center	R-R	[rpoB1: S450L (99.9, R)]	R-R	[katG: S315T (100.0, R)]	S-S	ND	S-R	[embB: G406A (99.6, R)]	ND	[gidB: E92D (99.7, P), A205A (99.6, P)], [rpsL: K43R (99.5, R)]	S-S	[gyrA: S95T (99.9, P)]	ND	ND	S-S	ND	ND	[tlyA: L11L (100.0, P)]	S-R	[ethA: 509delT (99.4, R)]	ND	ND
12MY1287	SBN TB Ref Center	ND	[rpoB1: D435V (99.3, R)]	ND	[katG: S315T (99.3, R)]	ND	ND	ND	[embB: M306V (99.2, R)]	ND	[gidB: E92D (100.0, P), A205A (99.9, P)], [rpsL: K88R (99.5, R)]	ND	[gyrA: S95T (100.0, P)]	ND	ND	ND	ND	ND	[tlyA: L11L (100.0, P)]	ND	[ethA: W167S (99.7, U), S266R (69.7, U)]	ND	ND
12MY1475	SBN TB Ref Center	R-R	[rpoB1: S450L (99.8, R)]	R-R	[katG: S315T (100.0, R)]	R-R	[pncA: H57Y (99.6, R)]	S-S	ND	ND	[rpsL: K43R (99.7, R)]	S-S	[gyrA: S95T (99.9, P)]	ND	ND	S-S	ND	ND	[tlyA: L11L (100.0, P)]	S-U	[ethA: T1474A (8.9, U)]	ND	ND
12MY1487	SBN TB Ref Center	R-R	[rpoB1: S450L (99.7, R)]	R-U	[katG: S302R (99.4, U)]	R-R	[pncA: L172P (100.0, R)]	S-S	ND	ND	[gidB: E92D (100.0, P), A205A (100.0, P)], [rrs2: A514C (99.8, R)]	S-S	[gyrA: S95T (100.0, P)]	ND	ND	S-S	ND	ND	[tlyA: L11L (100.0, P)]	S-S	ND	S-S	ND
12MY1616	SBN TB Ref Center	R-R	[rpoB1: S450L (99.8, R)]	R-R	[katG: S315T (98.5, R)], [fabG1: G-17T (99.2, R)]	S-S	ND	R-R	[embB: M306V (99.4, R)]	ND	[gidB: L16R (98.9, P), R116W (97.7, U)]	S-S	[gyrA: S95T (100.0, P)]	ND	[eis: C-12T (99.3, R)]	S-S	ND	ND	[tlyA: L11L (100.0, P)]	S-S	[fabG1: G-17T (99.2, R)]	ND	ND
12MY1730	SBN TB Ref Center	ND	[rpoB1: S450L (99.7, R)]	ND	[katG: S315T (100.0, R)]	ND	[pncA: H51P (6.5, R), Q141P (35.0, R), G162D (4.5, R), 392inserG (43.7, R)]	ND	[embB: G406D (99.6, R)]	ND	[gidB: E92D (99.7, P), A205A (99.7, P)], [rpsL: K43R (99.9, R)]	ND	[gyrA: S95T (100.0, P)]	ND	[eis: C-12T (99.5, R)]	ND	ND	ND	[tlyA: L11L (100.0, P)]	ND	ND	ND	ND
12MY1752	SBN TB Ref Center	R-R	[rpoB1: S450L (99.9, R)]	R-R	[katG: S315T (100.0, R)]	R-R	[pncA: H71Y (99.4, R)]	R-R	[embB: Q497R (98.7, R)]	ND	[gidB: V36G (98.3, U)]	S-S	ND	ND	ND	S-S	ND	ND	[tlyA: L11L (100.0, P)]	S-S	ND	ND	ND
12MY1761	SBN TB Ref Center	R-R	[rpoB1: H445L (99.7, R)]	R-R	[katG: S315T (100.0, R)], [fabG1: C-15T (99.9, R)]	S-S	[pncA: V21A (99.9, P)]	R-R	[embB: Q497R (99.8, R)]	ND	[gidB: L16R (100.0, P)], [rrs2: A514C (99.8, R)]	S-S	[gyrA: S95T (100.0, P)]	ND	ND	S-S	ND	ND	[tlyA: L11L (99.6, P)]	R-R	[fabG1: C-15T (99.9, R)]	ND	ND
12MY1792	SBN TB Ref Center	R-R	[rpoB1: S450L (99.7, R)]	R-R	[katG: S315T (100.0, R)]	R-R	[pncA: 243inserTCCAGACTGGGATG (43.1, R)]	S-R	[embB: M306V (99.5, R)]	ND	[gidB: L16R (100.0, P)]	S-S	[gyrA: S95T (100.0, P)]	ND	ND	S-S	ND	ND	[tlyA: L11L (99.8, P)]	S-S	ND	ND	ND
12MY1854	SBN TB Ref Center	R-R	[rpoB1: S450L (99.7, R)]	R-R	[katG: S315T (100.0, R)]	R-R	[pncA: H57R (99.4, R)]	R-R	[embB: M306V (100.0, R)]	ND	[gidB: E92D (99.8, P), A205A (100.0, P)], [rpsL: K43R (99.9, R)]	R-R	[gyrA: D94G (99.4, R), S95T (100.0, P)]	ND	[eis: G-10A (99.5, R)]	S-S	ND	ND	[tlyA: L11L (100.0, P)]	S-S	ND	ND	ND
13-0161	SBN TB Ref Center	R-R	[rpoB1: H445L (98.8, R)]	R-R	[katG: S315T (100.0, R)]	S-S	ND	R-S	ND	ND	[gidB: E92D (99.8, P), A205A (99.8, P)], [rpsL: K43R (99.7, R)]	S-S	[gyrA: S95T (99.7, P)]	ND	ND	S-S	ND	ND	[tlyA: L11L (100.0, P)]	S-S	ND	ND	ND
13-0474	SBN TB Ref Center	R-R	[rpoB1: D435V (99.4, R)]	R-R	[katG: S315T (99.2, R)]	S-U	[pncA: C14G (99.3, U)]	R-R	[embB: M306I (98.7, R)]	ND	[rpsL: K43R (99.3, R)]	S-S	ND	ND	[rrs1: A1401G (99.3, R)]	R-R	[rrs1: A1401G (99.3, R)]	ND	[tlyA: L11L (100.0, P)], [rrs1: A1401G (99.3, R)]	S-S	ND	ND	ND
13-0493	SBN TB Ref Center	R-R	[rpoB1: S450L (99.8, R)]	R-R	[katG: S315T (100.0, R)]	R-R	[pncA: 389inserCC (86.4, R)]	R-U	[embB: F330S (99.3, U)]	ND	[gidB: E92D (99.8, P), A205A (99.8, P)], [rpsL: K88R (99.5, R)]	S-S	[gyrA: S95T (100.0, P)]	ND	ND	S-S	ND	ND	[tlyA: L11L (100.0, P)]	S-S	ND	ND	ND
13-0494	SBN TB Ref Center	R-R	[rpoB1: S450L (99.7, R)]	R-R	[katG: S315T (99.5, R)]	R-R	[pncA: D8G (99.7, R)]	R-R	[embB: M306I (99.7, R)]	ND	[gidB: E92D (100.0, P), A205A (99.8, P)], [rpsL: K43R (99.9, R)]	R-R	[gyrA: S91P (99.6, R), S95T (99.9, P)]	ND	ND	S-S	ND	ND	[tlyA: L11L (100.0, P)]	S-S	ND	ND	ND
13-0495	SBN TB Ref Center	R-R	[rpoB1: S450L (99.7, R)]	R-R	[katG: S315T (99.4, R)]	R-R	[pncA: D8G (98.9, R)]	R-R	[embB: M306I (100.0, R)]	ND	[gidB: E92D (98.9, P), A205A (98.9, P)], [rpsL: K43R (99.3, R)]	R-R	[gyrA: S91P (99.2, R), S95T (100.0, P)]	ND	ND	S-S	ND	ND	[tlyA: L11L (100.0, P)]	S-S	ND	ND	ND
13-1442	SBN TB Ref Center	ND	[rpoB1: S450L (99.8, R)]	ND	[katG: S315T (100.0, R)]	ND	[pncA: G162D (99.7, R)]	ND	[embB: G406D (98.3, R)]	ND	[gidB: E92D (98.8, P), A205A (98.4, P)], [rpsL: K43R (99.6, R)]	ND	[gyrA: S95T (99.9, P)]	ND	[eis: C-12T (99.6, R)]	ND	ND	ND	[tlyA: L11L (100.0, P)]	ND	ND	ND	ND
13-1574	SBN TB Ref Center	R-R	[rpoB1: S388L (99.8, P), S450L (99.6, R)]	R-R	[katG: T203T (99.7, S), S315T (100.0, R)], [inhA: V78A (99.7, P)]	R-R	[pncA: T142K (99.6, R)]	S-R	[embB: M306I (100.0, R), E378A (99.1, P)]	ND	[gidB: E170K (99.3, U), A205A (100.0, P)]	S-U	[gyrA: S95T (100.0, P)], [gyrB: A403S (99.7, U)]	ND	ND	S-S	ND	ND	[tlyA: L11L (100.0, P)]	S-U	[inhA: V78A (99.7, P)], [ethA: Y147C (99.6, U), I337V (99.6, U)]	S-S	ND
13-1686	SBN TB Ref Center	R-R	[rpoB1: S450L (99.2, R)]	R-R	[fabG1: C-15T (99.4, R)], [inhA: S94A (99.5, R)]	R-R	[pncA: L120P (99.2, R)]	S-R	[embB: M306V (99.8, R)]	ND	[gidB: L16R (99.4, P)], [rpsL: K43R (99.4, R)]	R-R	[gyrA: D94G (99.5, R), S95T (99.9, P)], [gyrB: K526K (99.5, S)]	ND	[eis: G-10A (99.5, R)]	S-S	ND	ND	[tlyA: L11L (100.0, P)]	R-R	[fabG1: C-15T (99.4, R)], [inhA: S94A (99.5, R)]	ND	ND
13-2312	SBN TB Ref Center	R-R	[rpoB1: S450L (99.7, R)]	R-R	[katG: S315T (100.0, R)]	R-R	[pncA: H57R (98.7, R)]	R-R	[embB: M306V (98.6, R)]	ND	[gidB: E92D (99.6, P), A205A (99.7, P)], [rpsL: K43R (99.8, R)]	R-R	[gyrA: D94G (100.0, R), S95T (99.9, P)]	ND	[eis: G-10A (99.5, R)]	S-S	ND	ND	[tlyA: L11L (100.0, P)]	S-S	ND	ND	ND
13-700	SBN TB Ref Center	R-R	[rpoB1: S450L (99.7, R)]	R-R	[katG: S315T (99.8, R)]	S-S	ND	R-U	[embB: V508F (99.7, U)]	ND	[rpsL: K43R (99.9, R)]	S-S	[gyrA: T80A (99.8, P), A90G (99.8, P), S95T (99.9, P)]	ND	ND	S-S	ND	ND	[tlyA: L11L (100.0, P)]	S-U	[ethA: L301P (99.7, U)]	ND	ND
13MY0049	SBN TB Ref Center	R-R	[rpoB1: S450L (99.7, R)]	R-R	[katG: S315T (99.8, R)]	R-R	[pncA: H57R (99.9, R)]	R-R	[embB: M306V (99.6, R)]	ND	[gidB: E92D (99.7, P), A205A (99.8, P)], [rpsL: K43R (100.0, R)]	R-R	[gyrA: D94G (99.7, R), S95T (99.7, P)]	ND	[eis: G-10A (99.8, R)]	S-S	ND	ND	[tlyA: L11L (100.0, P)]	S-S	ND	ND	ND
13MY0200	SBN TB Ref Center	R-R	[rpoB1: S450L (99.7, R)]	R-R	[katG: S315T (99.4, R)]	R-R	[pncA: E15Stop (99.5, R)]	R-R	[embB: M306I (99.3, R)]	ND	[gidB: E92D (99.8, P), A205A (99.9, P)], [rpsL: K43R (99.8, R)]	R-S	[gyrA: S95T (100.0, P)]	ND	ND	S-S	ND	ND	[tlyA: L11L (99.8, P)]	R-U	[ethA: G182S (99.1, U)]	ND	ND
13MY0292	SBN TB Ref Center	R-R	[rpoB1: S450L (99.8, R)]	R-R	[katG: S315T (100.0, R)]	S-S	ND	S-S	ND	ND	[gidB: L16R (100.0, P)], [rpsL: K43R (99.7, R)]	S-U	[gyrA: S95T (100.0, P)], [gyrB: P439A (99.4, U)]	ND	ND	S-S	ND	ND	[tlyA: L11L (100.0, P)]	S-S	ND	ND	ND
13MY0772	SBN TB Ref Center	S-S	ND	S-S	ND	S-S	ND	S-S	ND	ND	[gidB: L16R (100.0, P)]	S-S	[gyrA: S95T (99.9, P)]	ND	ND	S-S	ND	ND	[tlyA: L11L (99.5, P)]	S-S	ND	ND	ND
13MY0822	SBN TB Ref Center	S-S	ND	S-S	ND	S-S	ND	S-S	ND	ND	ND	S-S	[gyrA: S95T (99.9, P)]	ND	ND	S-S	ND	ND	[tlyA: L11L (100.0, P)]	S-S	ND	ND	ND
13MY1003	SBN TB Ref Center	S-S	ND	S-S	ND	S-S	ND	S-S	ND	ND	ND	S-S	[gyrA: S95T (100.0, P)]	ND	ND	S-S	ND	ND	[tlyA: L11L (100.0, P)]	S-S	ND	ND	ND
13MY1099	SBN TB Ref Center	S-S	ND	S-S	ND	S-S	ND	S-S	ND	ND	[gidB: L16R (99.8, P)]	S-S	[gyrA: S95T (99.9, P)]	ND	ND	S-S	ND	ND	[tlyA: L11L (100.0, P)]	S-S	ND	ND	ND
13MY1106	SBN TB Ref Center	S-S	ND	S-U	[ahpC: G-100A (100, U)]	S-S	ND	S-S	[embB: E378A (99.0, P)]	ND	[gidB: V110V (99.0, P), A205A (99.3, P)]	S-S	[gyrA: S95T (99.9, P)]	ND	ND	S-S	ND	ND	[tlyA: L11L (99.7, P)]	S-S	ND	ND	ND
13MY1108	SBN TB Ref Center	S-S	ND	S-S	ND	S-S	ND	S-S	ND	ND	ND	S-S	[gyrA: S95T (100.0, P)]	ND	ND	S-S	ND	ND	[tlyA: L11L (100.0, P), V12I (92.3, U)]	S-S	ND	ND	ND
13MY1111	SBN TB Ref Center	S-S	ND	S-S	ND	S-S	ND	S-S	ND	ND	[gidB: C769T (99.6, U), 347delC (92.6, U)]	S-S	[gyrA: S95T (100.0, P)]	ND	ND	S-S	ND	ND	[tlyA: L11L (100.0, P)]	S-S	ND	ND	ND
13MY1114	SBN TB Ref Center	S-S	ND	S-S	ND	S-S	ND	S-S	ND	ND	ND	S-S	ND	ND	ND	S-S	ND	ND	[tlyA: L11L (100.0, P)]	S-S	ND	ND	ND
13MY1123	SBN TB Ref Center	S-S	ND	S-S	ND	S-S	ND	S-S	ND	ND	ND	S-S	[gyrA: S95T (99.7, P)]	ND	ND	S-S	ND	ND	[tlyA: L11L (100.0, P)]	S-S	ND	ND	ND
13MY1127	SBN TB Ref Center	S-S	ND	S-S	ND	S-S	ND	S-S	ND	ND	ND	S-S	[gyrA: S95T (100.0, P)]	ND	[eis: C-100T (99.9, U)]	S-S	ND	ND	[tlyA: L11L (99.7, P)]	S-S	ND	ND	ND
13MY1132	SBN TB Ref Center	S-S	ND	S-S	ND	S-S	ND	S-S	ND	ND	[gidB: L16R (100.0, P)], [rrs2: C492T (99.5, U)]	S-S	[gyrA: S95T (100.0, P)]	ND	[rrs2: C492T (99.5, U)]	S-U	[rrs2: C492T (99.5, U)]	ND	[tlyA: L11L (100.0, P)], [rrs2: C492T (99.5, U)]	S-S	ND	ND	ND
13MY1139	SBN TB Ref Center	S-S	ND	S-U	[ahpC: G-88A (100, U)]	S-S	[pncA: S65S (99.4, P)]	S-S	ND	ND	[gidB: A205A (99.3, P)]	S-S	[gyrA: S95T (99.6, P)]	ND	ND	S-S	ND	ND	[tlyA: L11L (99.8, P)]	S-S	ND	ND	ND
13MY1141	SBN TB Ref Center	S-S	ND	S-S	ND	S-S	ND	S-S	ND	ND	ND	S-S	[gyrA: S95T (99.9, P)]	ND	ND	S-S	ND	ND	[tlyA: L11L (100.0, P)]	S-S	ND	ND	ND
13MY1143	SBN TB Ref Center	S-S	ND	S-S	ND	S-S	ND	S-S	ND	ND	ND	S-S	ND	ND	ND	S-S	ND	ND	[tlyA: L11L (100.0, P)]	S-S	ND	ND	ND
13MY1156	SBN TB Ref Center	S-S	ND	S-U	[ahpC: G-88A (100, U)]	S-S	[pncA: S65S (99.6, P)]	S-S	ND	ND	[gidB: A205A (99.7, P)]	S-S	[gyrA: S95T (100.0, P)]	ND	ND	S-S	ND	ND	[tlyA: L11L (100.0, P)]	S-S	ND	ND	ND
13MY1161	SBN TB Ref Center	S-S	ND	S-U	[ahpC: G-88A (100, U)]	S-S	[pncA: S65S (99.6, P)]	S-S	ND	ND	[gidB: A205A (99.6, P)]	S-S	[gyrA: S95T (99.9, P)]	ND	ND	S-S	ND	ND	[tlyA: L11L (100.0, P)]	S-S	ND	ND	ND
13MY1163	SBN TB Ref Center	S-S	ND	S-S	ND	S-S	ND	S-S	ND	ND	ND	S-S	ND	ND	ND	S-S	ND	ND	[tlyA: L11L (99.8, P)]	S-S	ND	ND	ND
13MY1184	SBN TB Ref Center	S-S	ND	S-S	ND	S-S	ND	S-S	ND	ND	ND	S-S	[gyrA: S95T (99.8, P)]	ND	ND	S-S	ND	ND	[tlyA: L11L (100.0, P)]	S-S	ND	ND	ND
13MY1199	SBN TB Ref Center	S-S	ND	S-S	ND	S-S	ND	S-S	ND	ND	[gidB: L16R (99.6, P)]	S-S	[gyrA: S95T (99.8, P)]	ND	ND	S-S	ND	ND	[tlyA: L11L (99.4, P)]	S-S	ND	ND	ND
13MY1200	SBN TB Ref Center	S-S	ND	S-S	ND	S-S	ND	S-S	ND	ND	ND	S-S	ND	ND	ND	S-S	ND	ND	[tlyA: L11L (100.0, P)]	S-S	ND	ND	ND
13MY1206	SBN TB Ref Center	S-S	ND	S-S	ND	S-S	ND	S-S	ND	ND	ND	S-U	[gyrB: M552I (99.5, U)]	ND	ND	S-S	ND	ND	[tlyA: L11L (99.8, P)]	S-S	ND	ND	ND
13MY1213	SBN TB Ref Center	S-S	ND	S-S	ND	S-S	ND	S-S	ND	ND	ND	S-S	ND	ND	ND	S-S	ND	ND	[tlyA: L11L (100.0, P)]	S-S	ND	ND	ND
13MY1216	SBN TB Ref Center	S-S	ND	S-S	ND	S-S	ND	S-S	ND	ND	[gidB: C775G (100.0, U)]	S-U	[gyrA: S95T (99.8, P)], [gyrB: A423V (99.5, U)]	ND	ND	S-S	ND	ND	[tlyA: L11L (99.7, P)]	S-S	ND	ND	ND
13MY1221	SBN TB Ref Center	S-S	ND	S-S	ND	S-S	ND	S-S	ND	ND	ND	S-S	ND	ND	ND	S-S	ND	ND	[tlyA: L11L (100.0, P)]	S-S	ND	ND	ND
13MY1240	SBN TB Ref Center	S-S	ND	S-S	ND	S-S	ND	S-S	ND	ND	ND	S-S	ND	ND	ND	S-S	ND	ND	[tlyA: L11L (100.0, P)]	S-S	ND	ND	ND
13MY1242	SBN TB Ref Center	S-S	ND	S-S	ND	S-S	ND	S-S	ND	ND	ND	S-S	[gyrA: S95T (99.9, P)]	ND	ND	S-S	ND	ND	[tlyA: L11L (100.0, P)]	S-S	ND	ND	ND
13MY1265	SBN TB Ref Center	S-S	ND	S-S	ND	S-S	ND	S-S	ND	ND	ND	S-S	[gyrA: S95T (100.0, P)]	ND	ND	S-S	ND	ND	[tlyA: L11L (100.0, P)]	S-S	ND	ND	ND
13MY1294	SBN TB Ref Center	S-S	ND	S-S	ND	S-S	ND	S-S	ND	ND	ND	S-S	[gyrA: S95T (99.5, P)]	ND	ND	S-S	ND	ND	[tlyA: L11L (100.0, P)]	S-S	ND	ND	ND
13MY1307	SBN TB Ref Center	S-S	ND	S-S	ND	S-S	ND	S-S	ND	ND	[gidB: L16R (99.5, P)]	S-S	[gyrA: S95T (99.9, P)]	ND	ND	S-S	ND	ND	[tlyA: L11L (99.8, P)]	S-S	ND	ND	ND
13MY1309	SBN TB Ref Center	S-S	ND	S-U	[ahpC: G-88A (100, U)]	S-S	ND	S-S	ND	ND	[gidB: A205A (99.6, P)]	S-S	[gyrA: S95T (100.0, P)]	ND	ND	S-S	ND	ND	[tlyA: L11L (100.0, P), P42P (99.5, S)]	S-S	ND	ND	ND
13MY1311	SBN TB Ref Center	S-S	ND	S-S	ND	S-S	ND	S-S	ND	ND	ND	S-S	ND	ND	ND	S-S	ND	ND	[tlyA: L11L (100.0, P)]	S-S	ND	ND	ND
13MY1323	SBN TB Ref Center	S-S	ND	S-S	ND	S-S	ND	S-S	ND	ND	ND	S-S	[gyrA: S95T (99.6, P)]	ND	ND	S-S	ND	ND	[tlyA: L11L (100.0, P)]	S-S	ND	ND	ND
13MY1366	SBN TB Ref Center	S-S	ND	S-S	ND	S-S	ND	S-S	ND	ND	ND	S-S	[gyrA: S95T (100.0, P)]	ND	ND	S-S	ND	ND	[tlyA: L11L (100.0, P)]	S-S	ND	ND	ND
13MY1369	SBN TB Ref Center	S-S	ND	S-S	ND	S-S	ND	S-S	ND	ND	[gidB: A133G (98.7, P), A133A (98.5, S)]	S-S	[gyrA: S95T (99.9, P)]	ND	ND	S-S	ND	ND	[tlyA: L11L (100.0, P)]	S-S	ND	ND	ND
13MY1372	SBN TB Ref Center	S-S	ND	S-S	ND	S-S	ND	S-S	ND	ND	ND	S-S	[gyrA: S95T (99.7, P)]	ND	ND	S-S	ND	ND	[tlyA: L11L (100.0, P)]	S-S	ND	ND	ND
13MY1412	SBN TB Ref Center	S-S	ND	S-S	ND	S-S	ND	S-S	ND	ND	ND	S-S	[gyrA: S95T (99.8, P)]	ND	ND	S-S	ND	ND	[tlyA: L11L (100.0, P)]	S-S	ND	ND	ND
13MY1426	SBN TB Ref Center	S-S	ND	S-S	ND	S-S	ND	S-S	ND	ND	ND	S-S	[gyrA: S95T (100.0, P)]	ND	ND	S-S	ND	ND	[tlyA: L11L (100.0, P)]	S-S	ND	ND	ND
13MY1427	SBN TB Ref Center	S-S	ND	S-U	[ahpC: G-88A (100, U)]	S-S	[pncA: S65S (99.6, P)]	S-S	ND	ND	[gidB: A205A (99.7, P)]	S-S	[gyrA: S95T (100.0, P)]	ND	ND	S-S	ND	ND	[tlyA: L11L (99.8, P)]	S-S	ND	ND	ND
13MY1437	SBN TB Ref Center	S-S	ND	S-S	ND	S-S	ND	S-S	ND	ND	[gidB: E92D (99.9, P), A205A (99.8, P)]	S-S	[gyrA: S95T (99.9, P)]	ND	ND	S-S	ND	ND	[tlyA: L11L (100.0, P)]	S-U	[ethA: S266R (77.3, U)]	ND	ND
13MY1440	SBN TB Ref Center	S-S	ND	S-S	ND	S-S	ND	S-S	ND	ND	ND	S-S	[gyrA: S95T (99.9, P)]	ND	ND	S-S	ND	ND	[tlyA: L11L (100.0, P)]	S-S	ND	ND	ND
13MY1463	SBN TB Ref Center	S-S	ND	S-S	ND	S-S	ND	S-S	ND	ND	ND	S-S	[gyrA: T80A (100.0, P), S95T (99.9, P)]	ND	ND	S-S	ND	ND	[tlyA: L11L (100.0, P)]	S-S	ND	ND	ND
13MY1467	SBN TB Ref Center	S-S	ND	S-S	ND	S-S	ND	S-S	ND	ND	ND	S-S	[gyrA: S95T (99.9, P)]	ND	ND	S-S	ND	ND	[tlyA: L11L (99.7, P)]	S-S	ND	ND	ND
13MY1471	SBN TB Ref Center	S-S	ND	S-S	ND	S-S	ND	S-S	ND	ND	ND	S-S	[gyrA: S95T (99.9, P)]	ND	ND	S-S	ND	ND	[tlyA: L11L (100.0, P)]	S-S	ND	S-U	[rrl3: C2398T (99.4, U)]
13MY1516	SBN TB Ref Center	S-S	ND	S-S	ND	S-S	ND	S-S	ND	ND	ND	S-S	[gyrA: S95T (99.9, P)]	ND	ND	S-S	ND	ND	[tlyA: L11L (100.0, P)]	S-S	ND	ND	ND
13MY1530	SBN TB Ref Center	S-S	ND	S-S	ND	S-S	ND	S-S	ND	ND	ND	S-S	ND	ND	ND	S-S	ND	ND	[tlyA: L11L (100.0, P)]	S-S	ND	ND	ND
13MY1533	SBN TB Ref Center	S-S	ND	S-S	ND	S-S	ND	S-S	ND	ND	[gidB: E92D (99.9, P), A205A (100.0, P)], [rpsL: K88R (99.8, R)]	S-S	[gyrA: S95T (99.9, P)]	ND	ND	S-S	ND	ND	[tlyA: L11L (100.0, P)]	S-S	ND	ND	ND
13MY1558	SBN TB Ref Center	S-S	ND	S-S	ND	S-S	ND	S-S	ND	ND	ND	S-S	[gyrA: S95T (99.6, P)]	ND	ND	S-S	ND	ND	[tlyA: L11L (98.9, P)]	S-S	ND	ND	ND
13MY1561	SBN TB Ref Center	S-S	ND	S-S	ND	S-S	ND	S-S	ND	ND	ND	S-S	[gyrA: R53R (99.1, S), S95T (99.0, P)]	ND	ND	S-S	ND	ND	[tlyA: L11L (100.0, P)]	S-S	ND	ND	ND
13MY1581	SBN TB Ref Center	S-S	ND	S-S	[fabG1: G-47C (99.1, P)]	S-S	ND	S-S	ND	ND	ND	S-S	[gyrA: S95T (99.8, P)]	ND	ND	S-S	ND	ND	[tlyA: L11L (98.9, P)]	S-S	[fabG1: G-47C (99.1, P)], [ethA: R245R (99.3, S)]	ND	ND
13MY1584	SBN TB Ref Center	S-S	ND	S-S	ND	S-S	ND	S-U	[embB: A313V (99.2, U)]	ND	ND	S-S	[gyrA: S95T (99.9, P)]	ND	ND	S-S	ND	ND	[tlyA: L11L (100.0, P), N236K (98.0, R)]	S-S	ND	ND	ND
13MY1609	SBN TB Ref Center	S-S	ND	S-S	ND	S-S	ND	S-S	ND	ND	[gidB: A205T (98.7, U)]	S-S	ND	ND	ND	S-S	ND	ND	[tlyA: L11L (100.0, P)]	S-S	ND	ND	ND
13MY1675	SBN TB Ref Center	S-S	ND	S-S	ND	S-S	ND	S-S	ND	ND	ND	S-S	ND	ND	ND	S-S	ND	ND	[tlyA: L11L (99.8, P)]	S-S	ND	ND	ND
13MY1711	SBN TB Ref Center	S-S	ND	S-S	ND	S-S	ND	S-S	ND	ND	ND	S-S	ND	ND	ND	S-S	ND	ND	[tlyA: L11L (100.0, P)]	S-S	ND	ND	ND
13MY1715	SBN TB Ref Center	S-S	ND	S-S	[katG: T203T (99.1, S)]	R-R	[pncA: H57D (99.2, R)]	S-S	[embB: E378A (98.9, P)]	ND	[gidB: A205A (98.6, P)]	S-U	[gyrA: S95T (99.7, P)], [gyrB: N389N (99.6, S), A403S (99.5, U)]	ND	ND	S-S	ND	ND	[tlyA: L11L (99.5, P)]	S-S	ND	ND	ND
13MY1716	SBN TB Ref Center	S-S	ND	S-S	ND	S-S	ND	S-S	ND	ND	ND	S-S	ND	ND	ND	S-S	ND	ND	[tlyA: L11L (100.0, P)]	S-S	ND	ND	ND
13MY1719	SBN TB Ref Center	S-S	ND	S-S	ND	S-S	ND	S-S	ND	ND	ND	S-S	[gyrA: S95T (99.3, P)]	ND	ND	S-S	ND	ND	[tlyA: L11L (99.8, P)]	S-S	ND	ND	ND
13MY1736	SBN TB Ref Center	S-S	ND	S-S	ND	S-S	ND	S-S	ND	ND	ND	S-S	ND	ND	ND	S-S	ND	ND	[tlyA: L11L (100.0, P)]	S-S	ND	ND	ND
13MY1741	SBN TB Ref Center	S-S	ND	S-S	ND	S-S	ND	S-S	ND	ND	[gidB: L16R (99.6, P), A161A (99.7, S)]	S-S	[gyrA: S95T (99.4, P)]	ND	ND	S-S	ND	ND	[tlyA: L11L (100.0, P)]	S-S	ND	ND	ND
13MY1747	SBN TB Ref Center	S-S	ND	S-S	ND	S-S	ND	S-S	ND	ND	[gidB: G37Stop (99.6, U), L91V (99.5, U)]	S-S	[gyrA: T80A (99.0, P), S95T (99.8, P)]	ND	ND	S-S	ND	ND	[tlyA: L11L (100.0, P)]	S-S	ND	ND	ND
13MY1780	SBN TB Ref Center	S-S	ND	S-S	[katG: T203T (99.4, S)]	R-R	[pncA: H57D (99.7, R)]	S-S	[embB: E378A (99.7, P)]	ND	[gidB: A205A (99.8, P)]	S-U	[gyrA: S95T (99.9, P)], [gyrB: N389N (99.6, S), A403S (99.6, U)]	ND	ND	S-S	ND	ND	[tlyA: L11L (100.0, P)]	S-S	ND	ND	ND
13MY1787	SBN TB Ref Center	S-S	ND	S-S	ND	S-S	ND	S-S	ND	ND	ND	S-S	[gyrA: S95T (99.7, P)]	ND	ND	S-S	ND	ND	[tlyA: L11L (100.0, P)]	S-S	ND	ND	ND
13MY1804	SBN TB Ref Center	S-S	ND	S-U	[ahpC: G-88A (100, U)]	S-S	[pncA: S65S (99.6, P)]	S-S	ND	ND	[gidB: A205A (99.7, P)]	S-S	[gyrA: S95T (100.0, P)]	ND	ND	S-S	ND	ND	[tlyA: L11L (100.0, P)]	S-S	ND	ND	ND
13MY1823	SBN TB Ref Center	S-S	ND	S-S	ND	S-S	ND	S-S	ND	ND	[gidB: L16R (99.7, P)]	S-S	[gyrA: S95T (99.9, P)]	ND	ND	S-S	ND	ND	[tlyA: L11L (100.0, P)]	S-S	ND	ND	ND
13MY1824	SBN TB Ref Center	S-S	ND	S-S	ND	S-S	ND	S-S	ND	ND	ND	S-S	[gyrA: S95T (99.9, P)]	ND	ND	S-S	ND	ND	[tlyA: L11L (100.0, P)]	S-S	ND	ND	ND
13MY1825	SBN TB Ref Center	S-S	ND	S-S	[inhA: L46L (100.0, S)]	S-S	ND	S-S	ND	ND	[gidB: L16R (100.0, P)], [rrs2: C492T (99.8, U)]	S-S	[gyrA: S95T (99.9, P)]	ND	[rrs2: C492T (99.8, U)]	S-U	[rrs2: C492T (99.8, U)]	ND	[tlyA: L11L (100.0, P)], [rrs2: C492T (99.8, U)]	S-S	[inhA: L46L (100.0, S)]	ND	ND
13MY1832	SBN TB Ref Center	S-S	ND	S-S	ND	S-S	ND	S-S	ND	ND	ND	S-U	[gyrB: G520A (99.6, U)]	ND	ND	S-S	ND	ND	[tlyA: L11L (99.8, P)]	S-S	[ethA: V398V (99.6, S)]	ND	ND
13MY1864	SBN TB Ref Center	S-S	ND	S-S	ND	S-S	ND	S-S	ND	ND	[rpsL: K88R (99.9, R)]	S-S	ND	ND	ND	S-S	ND	ND	[tlyA: L11L (100.0, P)]	S-S	ND	ND	ND
13MY1867	SBN TB Ref Center	S-S	ND	S-S	ND	S-S	ND	S-S	ND	ND	[gidB: L16R (100.0, P)]	S-S	[gyrA: S95T (99.9, P)]	ND	ND	S-S	ND	ND	[tlyA: L11L (99.7, P)]	S-S	ND	ND	ND
13MY1879	SBN TB Ref Center	S-S	ND	S-S	ND	S-S	ND	S-S	ND	ND	ND	S-S	[gyrA: T80A (99.3, P), S95T (99.4, P)]	ND	ND	S-S	ND	ND	[tlyA: L11L (100.0, P)]	S-S	[ethA: D362D (99.2, S)]	ND	ND
13MY1937	SBN TB Ref Center	S-S	ND	S-S	ND	S-S	ND	S-S	ND	ND	[gidB: L16R (98.7, P), L142S (99.3, U)]	S-S	[gyrA: S95T (99.9, P)]	ND	ND	S-S	ND	ND	[tlyA: L11L (100.0, P)]	S-S	ND	ND	ND
13MY1947	SBN TB Ref Center	S-S	ND	S-S	ND	S-S	ND	S-S	ND	ND	ND	S-S	ND	ND	ND	S-S	ND	ND	[tlyA: L11L (99.9, P)]	S-S	ND	ND	ND
13MY1983	SBN TB Ref Center	S-S	ND	S-S	ND	S-S	ND	S-S	ND	ND	ND	S-S	ND	ND	ND	S-S	ND	ND	[tlyA: L11L (100.0, P)]	S-S	ND	ND	ND
13MY1995	SBN TB Ref Center	S-S	ND	S-S	[inhA: L46L (99.0, S)]	S-S	ND	S-S	ND	ND	[gidB: L16R (100.0, P)], [rrs2: C492T (99.7, U)]	S-S	[gyrA: S95T (99.8, P)]	ND	[rrs2: C492T (99.7, U)]	S-U	[rrs2: C492T (99.7, U)]	ND	[tlyA: L11L (100.0, P)], [rrs2: C492T (99.7, U)]	S-S	[inhA: L46L (99.0, S)]	ND	ND
13MY2001	SBN TB Ref Center	S-S	ND	S-U	[ahpC: G-88A (100, U)]	S-S	[pncA: S65S (98.9, P)]	S-S	ND	ND	[gidB: D67A (99.6, P), A205A (99.4, P)]	S-S	[gyrA: S95T (100.0, P)]	ND	ND	S-S	ND	ND	[tlyA: L11L (100.0, P), A110V (99.6, U)]	S-U	[ethA: A341V (99.5, U)]	ND	ND
13MY2005	SBN TB Ref Center	S-S	ND	S-S	ND	S-S	ND	S-S	ND	ND	ND	S-S	[gyrA: S95T (99.6, P)]	ND	ND	S-S	ND	ND	[tlyA: L11L (100.0, P)]	S-S	ND	ND	ND
13MY2019	SBN TB Ref Center	S-S	ND	S-S	ND	S-S	ND	S-S	ND	ND	[gidB: L16R (99.8, P)]	S-S	[gyrA: S95T (100.0, P)]	ND	ND	S-S	ND	ND	[tlyA: L11L (99.9, P)]	S-S	ND	ND	ND
13MY2039	SBN TB Ref Center	S-S	ND	S-S	ND	S-S	ND	S-S	ND	ND	[gidB: L16R (98.9, P), A161A (99.2, S)]	S-S	[gyrA: S95T (100.0, P)]	ND	ND	S-S	ND	ND	[tlyA: L11L (100.0, P)]	S-S	ND	ND	ND
13MY2044	SBN TB Ref Center	S-S	ND	S-S	ND	S-S	ND	S-S	ND	ND	[gidB: L16R (99.8, P)]	S-S	[gyrA: S95T (100.0, P)]	ND	ND	S-S	ND	ND	[tlyA: L11L (100.0, P)]	S-S	ND	ND	ND
13MY2046	SBN TB Ref Center	S-S	ND	S-S	ND	S-S	ND	S-S	ND	ND	ND	S-S	[gyrA: S95T (100.0, P)]	ND	ND	S-S	ND	ND	[tlyA: L11L (100.0, P)]	S-S	ND	ND	ND
13MY2048	SBN TB Ref Center	S-S	ND	S-S	ND	S-S	ND	S-S	ND	ND	ND	S-S	[gyrA: S95T (100.0, P)]	ND	ND	S-S	ND	ND	[tlyA: L11L (100.0, P)]	S-S	ND	ND	ND
13MY2051	SBN TB Ref Center	S-S	ND	S-U	[ahpC: G-100A (100, U)]	R-S	ND	S-S	[embB: E378A (98.9, P)]	ND	[gidB: A80V (97.9, U), V110V (98.2, P), A205A (99.0, P)], [rrs2: C270T (98.6, U)]	S-S	[gyrA: S95T (99.9, P), G117G (99.2, S)]	ND	[rrs2: C270T (98.6, U)]	S-U	[rrs2: C270T (98.6, U)]	ND	[tlyA: L11L (99.2, P)], [rrs2: C270T (98.6, U)]	S-U	[ethA: N345K (98.7, U), S442S (99.0, S)]	ND	ND
13MY2069	SBN TB Ref Center	S-S	ND	S-S	ND	S-S	ND	S-S	ND	ND	ND	S-S	[gyrA: S95T (99.9, P)]	ND	ND	S-S	ND	ND	[tlyA: L11L (99.7, P)]	S-S	ND	ND	ND
13MY2082	SBN TB Ref Center	S-S	ND	S-S	ND	S-S	ND	S-S	ND	ND	ND	S-S	[gyrA: S95T (99.9, P)]	ND	ND	S-S	ND	ND	[tlyA: L11L (100.0, P)]	S-S	ND	ND	ND
13MY2090	SBN TB Ref Center	S-S	ND	S-U	[ahpC: G-88A (100, U)]	S-S	[pncA: S65S (98.8, P)]	S-S	ND	ND	[gidB: A205A (99.3, P)]	S-S	[gyrA: S95T (99.9, P)]	ND	ND	S-S	ND	ND	[tlyA: L11L (98.8, P)]	S-S	ND	ND	ND
13MY2158	SBN TB Ref Center	S-S	ND	S-S	ND	S-S	ND	S-S	ND	ND	ND	S-S	[gyrA: S95T (99.8, P)]	ND	ND	S-S	ND	ND	[tlyA: L11L (100.0, P)]	S-S	ND	ND	ND
13MY2167	SBN TB Ref Center	S-S	ND	S-S	ND	S-S	ND	S-S	ND	ND	ND	S-S	[gyrA: S95T (99.9, P)]	ND	ND	S-S	ND	ND	[tlyA: L11L (100.0, P)]	S-S	ND	ND	ND
13MY2169	SBN TB Ref Center	S-S	ND	S-S	[inhA: L46L (99.2, S)]	S-S	ND	S-S	ND	ND	[gidB: L16R (100.0, P)], [rrs2: C492T (99.0, U)]	S-S	[gyrA: S95T (99.8, P)]	ND	[rrs2: C492T (99.0, U)]	S-U	[rrs2: C492T (99.0, U)]	ND	[tlyA: L11L (100.0, P)], [rrs2: C492T (99.0, U)]	S-S	[inhA: L46L (99.2, S)]	ND	ND
13MY2189	SBN TB Ref Center	S-U	[rpoB2: L290F (99.3, U)]	S-S	ND	S-S	ND	S-S	ND	ND	ND	S-S	ND	ND	ND	S-S	ND	ND	[tlyA: L11L (99.4, P)]	S-S	ND	ND	ND
14-0112	SBN TB Ref Center	R-R	[rpoB1: S450L (99.8, R)]	R-R	[katG: S315T (100.0, R)]	R-R	[pncA: H57R (99.1, R)]	R-R	[embB: M306V (99.8, R)]	ND	[gidB: E92D (99.8, P), A205A (99.9, P)], [rpsL: K43R (99.8, R)]	R-R	[gyrA: D94G (99.3, R), S95T (99.8, P)]	ND	[eis: G-10A (99.0, R)]	S-S	ND	ND	[tlyA: L11L (100.0, P)]	S-S	ND	ND	ND
14-0483	SBN TB Ref Center	R-R	[rpoB1: S450L (99.8, R)]	R-R	[katG: S315T (100.0, R), S315R (100.0, R)]	R-R	[pncA: V7G (99.9, R)]	S-R	[embB: M306V (100.0, R)]	ND	[gidB: E92D (99.9, P), A205A (99.8, P)], [rpsL: K43R (99.9, R)]	S-S	[gyrA: S95T (99.9, P)]	ND	ND	S-S	ND	ND	[tlyA: L11L (99.0, P)]	S-S	ND	ND	ND
14-0579	SBN TB Ref Center	R-R	[rpoB1: S450L (99.8, R)]	R-R	[fabG1: T-8A (99.2, R)]	S-S	ND	S-R	[embB: M306V (4.9, R)]	ND	[gidB: E92D (5.5, P), A205A (5.2, P)], [rpsL: K43R (99.9, R)]	S-S	[gyrA: S95T (100.0, P)]	ND	ND	S-S	ND	ND	[tlyA: L11L (100.0, P)]	S-S	[fabG1: T-8A (99.2, R)]	ND	ND
14-0713	SBN TB Ref Center	R-R	[rpoB1: S450L (99.9, R)]	R-R	[katG: S315T (100.0, R)]	R-S	[pncA: D63A (99.9, P)]	R-R	[embB: M306V (99.8, R)]	ND	[gidB: E92D (99.9, P), A205A (99.8, P)], [rpsL: K43R (99.9, R)]	S-S	[gyrA: S95T (99.9, P)]	ND	ND	S-S	ND	ND	[tlyA: L11L (100.0, P)]	R-R	[ethA: 180delG (99.8, R)]	S-S	ND
14-1492	SBN TB Ref Center	R-R	[rpoB1: S450L (99.8, R)]	R-R	[katG: S315T (100.0, R)]	R-R	[pncA: Y103Stop (99.9, R)]	R-R	[embB: M306V (99.9, R)]	ND	[gidB: E92D (100.0, P), A205A (100.0, P)], [rpsL: K43R (100.0, R)]	S-S	[gyrA: S95T (99.9, P)]	ND	[eis: G-10A (99.9, R)]	S-S	ND	ND	[tlyA: L11L (99.8, P)]	R-R	[ethA: 703delA (99.6, R)]	S-S	ND
14-1571	SBN TB Ref Center	R-R	[rpoB1: S450L (99.9, R)]	R-R	[katG: S315T (100.0, R), S315R (100.0, R)]	R-R	[pncA: A134V (98.9, R)]	S-S	ND	ND	[gidB: L79W (100.0, P), V186V (97.6, S)]	S-S	[gyrA: S95T (99.9, P)]	ND	ND	S-S	ND	ND	ND	S-S	ND	S-S	ND
14-1932	SBN TB Ref Center	R-R	[rpoB1: S450L (99.6, R)]	R-R	[katG: A110V (99.3, R)], [fabG1: C-15T (99.6, R)]	R-R	[pncA: A102T (99.6, R)]	S-R	[embB: G406A (99.7, R)]	ND	[gidB: F12S (98.4, U)], [rrs1: C799A (99.3, U)]	S-S	[gyrA: S95T (99.9, P)]	ND	[rrs1: C799A (99.3, U)]	S-U	[rrs1: C799A (99.3, U)]	ND	[tlyA: L11L (100.0, P)], [rrs1: C799A (99.3, U)]	R-R	[fabG1: C-15T (99.6, R)], [ethA: Q269Stop (84.8, U)]	S-S	ND
14-2137	SBN TB Ref Center	R-R	[rpoB1: S450L (99.8, R)]	R-R	[katG: S315T (100.0, R)], [fabG1: C-15T (46.7, R)]	R-R	[pncA: P62L (21.1, R)]	S-R	[embB: M306V (20.1, R), G406D (20.0, R), Q497R (52.1, R)]	ND	[gidB: E92D (99.9, P), A205A (99.7, P)], [rpsL: K43R (51.1, R), K88R (49.9, R)]	S-S	[gyrA: S95T (99.8, P)]	ND	ND	S-S	ND	ND	[tlyA: L11L (100.0, P)]	R-R	[fabG1: C-15T (46.7, R)], [ethA: T314I (27.2, U)]	S-S	ND
15-0145	SBN TB Ref Center	R-R	[rpoB1: S450L (99.8, R)]	R-R	[katG: S315T (99.4, R)]	S-U	[pncA: T135I (99.3, U)]	S-S	ND	ND	[gidB: S70R (98.9, P)]	S-S	[gyrA: S95T (99.9, P)]	ND	ND	S-S	ND	ND	[tlyA: L11L (100.0, P)]	S-S	ND	S-S	ND
15-0479	SBN TB Ref Center	R-R	[rpoB1: H445D (99.5, R)]	R-R	[katG: S315T (100.0, R)]	S-S	ND	S-S	ND	ND	[gidB: 51delG (99.8, U)]	S-S	[gyrA: S95T (100.0, P)]	ND	ND	S-S	ND	ND	[tlyA: L11L (100.0, P)]	S-S	ND	S-S	ND
442A	SBN TB Ref Center	S-S	ND	S-S	ND	S-S	ND	S-S	ND	ND	ND	S-S	[gyrA: S95T (99.9, P)]	ND	ND	S-S	ND	ND	[tlyA: G-107A (100.0, U), L11L (100.0, P)]	S-S	ND	ND	ND
443A	SBN TB Ref Center	R-U	[rpoB1: L430P (99.6, U)]	S-S	ND	S-S	ND	S-S	ND	ND	[gidB: L16R (99.3, P)], [rrs2: C492T (99.4, U)]	S-S	[gyrA: S95T (99.9, P)]	ND	[rrs2: C492T (99.4, U)]	S-U	[rrs2: C492T (99.4, U)]	ND	[tlyA: L11L (100.0, P)], [rrs2: C492T (99.4, U)]	S-S	ND	ND	ND
448A	SBN TB Ref Center	S-S	ND	S-S	ND	S-S	ND	S-S	ND	ND	ND	S-S	ND	ND	ND	S-S	ND	ND	[tlyA: L11L (100.0, P)]	S-S	ND	ND	ND
452A	SBN TB Ref Center	S-S	ND	S-S	ND	S-S	ND	S-S	ND	ND	ND	S-S	[gyrA: S95T (99.5, P)]	ND	ND	S-S	ND	ND	[tlyA: L11L (100.0, P)]	S-S	ND	ND	ND
462A	SBN TB Ref Center	S-S	ND	S-S	ND	S-U	[pncA: A79V (99.3, U)]	S-S	ND	ND	[gidB: L16R (98.9, P)]	S-S	[gyrA: S95T (99.9, P)]	ND	ND	S-S	ND	ND	[tlyA: L11L (99.6, P)]	S-S	ND	ND	ND
475A	SBN TB Ref Center	S-S	ND	S-S	ND	S-S	[pncA: T167T (99.3, S)]	S-S	ND	ND	ND	S-S	[gyrA: S95T (99.9, P)]	ND	ND	S-S	ND	ND	[tlyA: L11L (100.0, P)]	S-S	ND	ND	ND
477A	SBN TB Ref Center	S-S	ND	S-S	ND	S-S	ND	S-S	ND	ND	ND	S-S	ND	ND	ND	S-S	ND	ND	[tlyA: L11L (100.0, P)]	S-S	ND	ND	ND
512A	SBN TB Ref Center	S-S	ND	S-S	ND	S-S	ND	S-S	ND	ND	ND	S-S	[gyrA: S95T (100.0, P)]	ND	ND	S-S	ND	ND	[tlyA: L11L (100.0, P)]	S-S	ND	ND	ND
699A	SBN TB Ref Center	S-S	ND	S-S	ND	S-U	[pncA: S65A (99.8, U)]	S-S	ND	ND	ND	S-S	ND	ND	ND	S-S	ND	ND	[tlyA: L11L (100.0, P)]	S-S	ND	ND	ND
702A	SBN TB Ref Center	S-S	ND	S-S	ND	S-S	ND	S-S	ND	ND	[gidB: A138V (99.1, R)]	S-S	[gyrA: S95T (99.8, P)]	ND	ND	S-S	ND	ND	[tlyA: L11L (100.0, P)]	S-S	ND	ND	ND
715A	SBN TB Ref Center	S-S	ND	S-S	ND	S-S	ND	S-S	ND	ND	[gidB: L16R (99.7, P)], [rrs2: C492T (99.5, U)]	S-S	[gyrA: S95T (100.0, P)]	ND	[rrs2: C492T (99.5, U)]	S-U	[rrs2: C492T (99.5, U)]	ND	[tlyA: L11L (99.8, P)], [rrs2: C492T (99.5, U)]	S-S	ND	ND	ND
734A	SBN TB Ref Center	S-S	ND	S-U	[ahpC: G-100A (100, U)]	R-S	ND	S-S	[embB: E378A (99.9, P)]	ND	[gidB: V110V (99.7, P), R154P (99.9, U), A205A (99.8, P)]	S-S	[gyrA: S95T (100.0, P)]	ND	ND	S-S	ND	ND	[tlyA: L11L (100.0, P)]	S-U	[ethA: N345K (99.6, U), S442S (99.8, S)]	ND	ND
736A	SBN TB Ref Center	S-S	ND	S-S	ND	S-S	ND	S-S	ND	ND	ND	S-S	ND	ND	ND	S-S	ND	ND	[tlyA: L11L (100.0, P)]	S-S	ND	ND	ND
739A	SBN TB Ref Center	S-S	ND	S-S	ND	S-S	ND	S-S	ND	ND	ND	S-S	[gyrB: T373T (99.5, S)]	ND	ND	S-S	ND	ND	[tlyA: L11L (100.0, P)]	S-S	ND	ND	ND
757A	SBN TB Ref Center	S-S	ND	S-S	ND	S-S	ND	S-S	ND	ND	[gidB: L16R (98.9, P)], [rrs2: C492T (99.0, U)]	S-S	[gyrA: S95T (100.0, P)]	ND	[rrs2: C492T (99.0, U)]	S-U	[rrs2: C492T (99.0, U)]	ND	[tlyA: L11L (100.0, P)], [rrs2: C492T (99.0, U)]	S-S	ND	ND	ND
758A	SBN TB Ref Center	S-S	ND	S-S	ND	S-S	ND	S-S	ND	ND	ND	S-S	ND	ND	ND	S-S	ND	ND	[tlyA: L11L (100.0, P)]	S-S	ND	ND	ND
773A	SBN TB Ref Center	S-S	ND	S-S	[katG: T203T (99.4, S)]	R-R	[pncA: H57D (99.5, R)]	S-S	[embB: E378A (99.6, P)]	ND	[gidB: A205A (99.5, P)], [rpsL: T3T (98.6, P)]	S-U	[gyrA: S95T (99.5, P)], [gyrB: N389N (99.2, S), A403S (99.3, U)]	ND	ND	S-S	ND	ND	[tlyA: L11L (100.0, P)]	S-S	ND	ND	ND
792A	SBN TB Ref Center	S-S	ND	S-S	ND	R-U	[pncA: T87M (99.6, U)]	S-S	ND	ND	ND	S-S	ND	ND	ND	S-S	ND	ND	[tlyA: L11L (100.0, P)]	S-S	ND	ND	ND
802A	SBN TB Ref Center	S-S	ND	S-S	ND	R-S	ND	S-S	ND	ND	ND	S-S	[gyrA: S95T (100.0, P)]	ND	ND	S-S	ND	ND	[tlyA: L11L (100.0, P)]	S-S	ND	ND	ND
803A	SBN TB Ref Center	S-S	ND	S-S	ND	S-S	ND	S-S	ND	ND	ND	S-S	[gyrA: S95T (100.0, P)]	ND	ND	S-S	ND	ND	[tlyA: L11L (100.0, P)]	S-S	ND	ND	ND
816A	SBN TB Ref Center	S-S	ND	S-S	ND	R-S	ND	S-S	ND	ND	[gidB: L16R (100.0, P)]	S-S	[gyrA: S95T (99.9, P)]	ND	ND	S-S	ND	ND	[tlyA: L11L (100.0, P)]	S-S	ND	ND	ND
848A	SBN TB Ref Center	S-S	ND	S-S	ND	S-S	ND	S-S	ND	ND	[gidB: L16R (100.0, P)]	S-S	[gyrA: S95T (100.0, P)]	ND	ND	S-S	ND	ND	[tlyA: L11L (100.0, P)]	S-S	ND	S-U	[rrl3: T2350G (99.5, U)]
861A	SBN TB Ref Center	S-S	ND	S-S	ND	S-S	ND	S-S	ND	ND	[gidB: 347delC (91.4, U)]	S-S	ND	ND	ND	S-S	ND	ND	[tlyA: L11L (100.0, P), D200D (99.9, S)]	S-S	ND	ND	ND
866A	SBN TB Ref Center	S-S	[rpoB1: L411L (99.7, S)]	S-S	ND	S-S	ND	S-S	ND	ND	ND	S-S	[gyrA: S95T (99.6, P)], [gyrB: A564A (100.0, S)]	ND	ND	S-S	ND	ND	[tlyA: L11L (100.0, P)]	S-S	ND	ND	ND
952A	SBN TB Ref Center	S-S	ND	S-U	[ahpC: G-100A (100, U)]	R-S	ND	S-S	[embB: E378A (98.2, P)]	ND	[gidB: V110V (98.5, P), I179V (98.0, U), A205A (98.7, P), T680C (98.7, U)], [rrs1: C861T (97.9, U)]	S-U	[gyrA: S95T (99.9, P)], [gyrB: P450S (99.1, U)]	ND	[rrs1: C861T (97.9, U)]	S-U	[rrs1: C861T (97.9, U)]	ND	[tlyA: L11L (100.0, P)], [rrs1: C861T (97.9, U)]	S-S	ND	ND	ND
965A	SBN TB Ref Center	S-S	ND	S-S	ND	S-S	ND	S-S	ND	ND	ND	S-S	[gyrA: S95T (99.9, P)]	ND	ND	S-S	ND	ND	[tlyA: L11L (100.0, P)]	S-S	ND	ND	ND
968A	SBN TB Ref Center	S-S	ND	S-U	[ahpC: G-100A (100, U)]	S-S	ND	S-S	[embB: E378A (98.9, P)]	ND	[gidB: V110V (99.3, P), A141A (99.4, S), A205A (98.9, P)]	S-S	[gyrA: S95T (100.0, P)]	ND	ND	S-S	ND	ND	[tlyA: L11L (99.5, P)]	S-S	ND	ND	ND
969B	SBN TB Ref Center	S-S	ND	S-S	ND	S-S	ND	S-S	ND	ND	ND	S-S	[gyrA: S95T (100.0, P)]	ND	ND	S-S	ND	ND	[tlyA: L11L (99.8, P)]	S-S	ND	ND	ND
991B	SBN TB Ref Center	S-S	ND	S-S	ND	S-S	ND	S-S	ND	ND	ND	S-S	[gyrA: S95T (100.0, P)]	ND	ND	S-S	ND	ND	[tlyA: L11L (99.8, P)]	S-S	ND	ND	ND
A573	SBN TB Ref Center	S-S	ND	S-S	ND	S-S	ND	S-S	ND	ND	ND	S-S	ND	ND	ND	S-S	ND	ND	[tlyA: L11L (99.9, P)]	S-S	ND	ND	ND
A577	SBN TB Ref Center	S-S	ND	S-S	ND	S-S	ND	S-S	ND	ND	ND	S-S	ND	ND	ND	S-S	ND	ND	[tlyA: L11L (100.0, P)]	S-S	ND	ND	ND
A578	SBN TB Ref Center	S-S	ND	S-S	ND	S-S	ND	S-S	ND	ND	ND	S-S	ND	ND	ND	S-S	ND	ND	[tlyA: L11L (100.0, P)]	S-S	ND	ND	ND
A586	SBN TB Ref Center	S-S	ND	S-S	[katG: T203T (98.8, S)]	R-R	[pncA: H57D (99.2, R)]	S-S	[embB: E378A (99.3, P)]	ND	[gidB: A205A (99.0, P)], [rpsL: T3T (99.2, P)]	S-U	[gyrA: S95T (99.4, P)], [gyrB: N389N (99.4, S), A403S (99.4, U)]	ND	ND	S-S	ND	ND	[tlyA: L11L (100.0, P)]	S-S	ND	ND	ND
A618	SBN TB Ref Center	S-S	ND	S-S	ND	S-S	ND	S-S	ND	ND	ND	S-S	[gyrA: S95T (99.8, P)]	ND	ND	S-S	ND	ND	[tlyA: L11L (99.5, P)]	S-S	ND	ND	ND
A669	SBN TB Ref Center	S-S	[rpoB1: G455G (99.2, S)]	S-S	ND	S-S	ND	S-S	ND	ND	ND	S-U	[gyrA: S95T (99.3, P)], [gyrB: P400R (99.6, U)]	ND	ND	S-S	ND	ND	[tlyA: L11L (100.0, P)]	S-S	ND	ND	ND
A681	SBN TB Ref Center	S-S	ND	R-R	[katG: S315T (99.4, R)]	S-S	ND	S-S	ND	ND	[gidB: E92D (99.5, P), A205A (99.6, P)], [rpsL: K43R (99.7, R)]	S-S	[gyrA: S95T (100.0, P)]	ND	ND	S-S	ND	ND	[tlyA: L11L (100.0, P)]	S-U	[ethA: G42V (99.7, U)]	ND	ND
TB-TDR-0001	BCCM	R-R	[rpoB1: H445Y (99.8, R)]	S-U	[ahpC: G-100A (100, U)]	ND	[pncA: -4inserG (99.3, U)]	S-S	[embB: E378A (99.8, P)]	S-U	[gidB: V110V (99.8, P), V112G (99.9, U), A205A (99.8, P)], [rrs1: T1208G (99.7, U)]	ND	[gyrA: S95T (100.0, P)]	ND	[rrs1: T1208G (99.7, U)]	ND	[rrs1: T1208G (99.7, U)]	ND	[tlyA: L11L (99.8, P)], [rrs1: T1208G (99.7, U)]	ND	ND	ND	ND
TB-TDR-0002	BCCM	S-S	ND	S-U	[ahpC: W47L (3.0, U), R48L (3.0, U)]	ND	ND	S-S	[embB: E378A (99.8, P)]	S-S	[gidB: V110V (99.7, P), A141A (99.8, S), A205A (99.8, P)]	ND	[gyrA: S95T (99.9, P)]	ND	ND	ND	ND	ND	[tlyA: L11L (99.1, P)]	ND	ND	ND	ND
TB-TDR-0005	BCCM	S-S	[rpoB2: V228V (99.7, S)]	S-U	[ahpC: G-100A (100, U)]	ND	ND	S-S	[embB: E378A (99.6, P)]	S-U	[gidB: V110V (99.7, P), A205A (99.7, P)], [rpsL: C378T (99.8, U)]	ND	[gyrA: S95T (99.8, P)]	ND	ND	ND	ND	ND	[tlyA: L11L (99.7, P)]	ND	ND	ND	ND
TB-TDR-0006	BCCM	R-R	[rpoB1: M398I (3.5, U), S450L (99.8, R)]	R-R	[katG: S315T (99.8, R)]	ND	ND	S-R	[embB: M306I (99.9, R)]	R-U	[gidB: L16R (99.7, P), V105E (99.7, U)]	ND	[gyrA: S95T (100.0, P)]	ND	ND	ND	ND	ND	[tlyA: L11L (99.3, P)]	ND	ND	ND	ND
TB-TDR-0007	BCCM	R-R	[rpoB1: S450L (99.9, R)]	R-R	[katG: I165I (99.9, S), T275A (100.0, U), S315T (100.0, R)]	ND	[pncA: G105D (99.8, R)]	R-R	[embB: M306I (100.0, R)]	R-R	[rpsL: K88R (99.9, R)]	ND	[gyrA: S95T (100.0, P)]	ND	ND	ND	ND	ND	[tlyA: L11L (99.6, P)]	ND	[ethA: S57S (99.7, S)]	ND	ND
TB-TDR-0008	BCCM	S-S	ND	R-R	[ahpC: W47L (4.8, U), R48L (3.3, U)], [katG: S315T (99.6, R)], [fabG1: C-15T (99.9, R)]	ND	ND	S-S	ND	R-R	[gidB: E92D (99.9, P), A205A (99.9, P)], [rpsL: K43R (99.6, R)]	ND	[gyrA: S95T (99.9, P)]	ND	ND	ND	ND	ND	[tlyA: L11L (99.1, P)]	ND	[fabG1: C-15T (99.9, R)]	ND	ND
TB-TDR-0009	BCCM	S-S	[rpoB2: V228V (99.8, S)]	R-R	[katG: S315I (99.9, R)], [fabG1: G-104T (3.3, U)]	ND	ND	R-R	[embB: M306I (99.4, R), E378A (99.7, P)]	S-U	[gidB: V110V (99.8, P), A205A (99.9, P)], [rpsL: C378T (99.9, U)]	ND	[gyrA: S95T (99.9, P)]	ND	ND	ND	ND	ND	[tlyA: L11L (99.1, P)]	ND	[fabG1: G-104T (3.3, U)]	ND	ND
TB-TDR-0010	BCCM	R-R	[rpoB1: H445R (99.7, R)]	R-U	[ahpC: R48L (4.5, U)]	ND	ND	S-S	ND	S-S	[gidB: E92D (99.9, P), A205A (99.8, P)]	ND	[gyrA: S95T (100.0, P)]	ND	ND	ND	ND	ND	[tlyA: L11L (99.8, P)]	ND	ND	ND	ND
TB-TDR-0011	BCCM	S-R	[rpoB1: L452P (98.6, R)]	R-R	[katG: S315R (99.5, R)], [inhA: V78V (3.1, S)]	ND	[pncA: W68S (98.8, R)]	R-R	[embB: M306I (100.0, R), E378A (99.8, P)]	R-R	[gidB: D63Y (3.1, U), V110V (99.5, P), A205A (99.9, P)], [rpsL: K88R (99.3, R)]	ND	[gyrA: S95T (100.0, P)], [gyrB: N499N (99.8, S)]	ND	ND	ND	ND	ND	[tlyA: L11L (99.2, P)]	ND	[inhA: V78V (3.1, S)], [ethA: T342A (99.7, U)]	ND	ND
TB-TDR-0012	BCCM	R-R	[rpoB1: M434I (99.8, R), D435Y (99.9, R)]	S-U	[katG: L141F (99.5, U)]	ND	[pncA: P54L (99.7, R)]	S-S	ND	R-U	[gidB: A205A (99.8, P), 98delC (99.7, U)]	ND	[gyrA: S95T (99.9, P)]	ND	ND	ND	ND	ND	[tlyA: L11L (99.0, P)]	ND	[ethA: T342A (99.7, U)]	ND	ND
TB-TDR-0013	BCCM	R-R	[rpoB1: S428R (99.8, U), H445R (99.7, R)]	R-R	[ahpC: G-48A (100, R)]	ND	ND	R-R	[embB: D345D (99.8, S), Q497R (99.3, R)]	R-R	[rrs2: C517T (100.0, R)]	ND	[gyrA: S95T (99.9, P)]	ND	ND	ND	ND	ND	[tlyA: L11L (100.0, P)]	ND	ND	ND	ND
TB-TDR-0014	BCCM	R-R	[rpoB1: S450L (99.8, R)]	R-R	[katG: S315T (99.8, R)]	ND	[pncA: V130E (13.6, U), 381delACATCGACC (76.8, U)]	S-S	[embB: E378A (99.6, P)]	R-R	[gidB: V110V (99.7, P), A205A (99.8, P)], [rpsL: K43R (99.4, R)]	ND	[gyrA: S95T (99.8, P)]	ND	ND	ND	ND	ND	[tlyA: L11L (99.0, P)]	ND	[ethA: N345K (99.7, U), S442S (99.6, S)]	ND	ND
TB-TDR-0015	BCCM	S-S	ND	R-R	[katG: S315T (100.0, R)], [fabG1: C-15T (99.8, R)]	ND	ND	S-S	ND	R-R	[gidB: E92D (99.9, P), A205A (99.8, P)], [rpsL: K43R (100.0, R)]	ND	[gyrA: S95T (99.9, P)]	ND	ND	ND	ND	ND	[tlyA: L11L (100.0, P)]	ND	[fabG1: C-15T (99.8, R)]	ND	ND
TB-TDR-0016	BCCM	S-S	ND	S-S	ND	ND	ND	S-S	ND	S-S	ND	ND	[gyrA: T80A (100.0, P), A90G (100.0, P), S95T (99.8, P)]	ND	ND	ND	ND	ND	[tlyA: L11L (100.0, P)]	ND	ND	ND	ND
TB-TDR-0017	BCCM	S-S	ND	S-S	ND	ND	ND	S-S	ND	S-S	ND	ND	ND	ND	ND	ND	ND	ND	[tlyA: L11L (100.0, P)]	ND	ND	ND	ND
TB-TDR-0018	BCCM	R-R	[rpoB1: S450W (99.8, R)]	S-S	ND	ND	ND	S-S	ND	S-S	ND	ND	ND	ND	ND	ND	ND	ND	[tlyA: L11L (100.0, P)]	ND	[ethA: F66F (100.0, S)]	ND	ND
TB-TDR-0019	BCCM	R-R	[rpoB1: L452P (98.9, R)]	R-R	[katG: S315T (100.0, R)]	ND	[pncA: L19P (99.4, R)]	R-R	[embB: D354A (99.2, R)]	R-R	[gidB: E92D (100.0, P), A205A (99.9, P)], [rrs2: C517T (99.3, R)]	ND	[gyrA: S95T (100.0, P)]	ND	ND	ND	ND	ND	[tlyA: L11L (99.0, P)]	ND	[ethA: T-7C (99.3, U)]	ND	ND
TB-TDR-0020	BCCM	S-U	[rpoB1: M398I (3.4, U)]	S-S	ND	ND	ND	S-S	ND	S-S	[gidB: L16R (99.4, P)]	ND	[gyrA: S95T (100.0, P)]	ND	ND	ND	ND	ND	[tlyA: L11L (100.0, P)]	ND	ND	ND	ND
TB-TDR-0022	BCCM	S-S	ND	S-S	ND	ND	ND	S-S	ND	S-S	ND	ND	[gyrB: G520A (99.9, U)]	ND	ND	ND	ND	ND	[tlyA: L11L (99.8, P)]	ND	ND	ND	ND
TB-TDR-0023	BCCM	S-S	ND	R-R	[katG: S315T (99.9, R)]	ND	ND	S-S	ND	R-R	[gidB: L16R (100.0, P)], [rpsL: T39T (99.9, S), K43R (99.6, R)]	ND	[gyrA: S95T (100.0, P)]	ND	ND	ND	ND	ND	[tlyA: L11L (99.4, P)]	ND	ND	ND	ND
TB-TDR-0024	BCCM	S-S	ND	R-R	[katG: S315T (100.0, R)]	ND	ND	S-S	ND	R-R	[rpsL: K43R (99.6, R)]	ND	[gyrA: T80A (99.7, P), S95T (99.8, P)]	ND	ND	ND	ND	ND	[tlyA: L11L (99.3, P)]	ND	ND	ND	ND
TB-TDR-0025	BCCM	S-S	ND	R-R	[ahpC: R48L (6.6, U)], [katG: S315T (99.6, R)]	ND	ND	R-R	[embB: E378A (99.8, P), Q497R (99.7, R)]	S-U	[gidB: V110V (99.9, P), A205A (99.8, P)], [rrs2: C270T (99.5, U)]	ND	[gyrA: S95T (100.0, P)]	ND	[rrs2: C270T (99.5, U)]	ND	[rrs2: C270T (99.5, U)]	ND	[tlyA: L11L (100.0, P)], [rrs2: C270T (99.5, U)]	ND	[ethA: N345K (99.8, U), S442S (99.8, S)]	ND	ND
TB-TDR-0026	BCCM	R-R	[rpoB1: S450L (99.8, R)], [rpoB2: R219C (99.7, U)]	R-R	[katG: S315T (99.9, R)]	ND	[pncA: L120P (99.5, R)]	S-S	ND	R-R	[gidB: E92D (99.8, P), A205A (99.7, P)], [rrs2: C517T (99.8, R)]	ND	[gyrA: S95T (99.9, P)]	ND	[eis: G-10A (99.8, R)]	ND	ND	ND	[tlyA: L11L (99.4, P)]	ND	[ethA: 1288delG (90.9, R)]	ND	ND
TB-TDR-0027	BCCM	S-S	ND	S-S	ND	ND	ND	S-S	[embB: G294G (99.4, S)]	S-U	[gidB: 451delG (98.6, U)]	ND	ND	ND	ND	ND	ND	ND	[tlyA: L11L (99.2, P)]	ND	ND	ND	ND
TB-TDR-0028	BCCM	R-R	[rpoB1: D435Y (99.8, R)]	R-R	[katG: S315T (99.9, R)], [fabG1: C-15T (99.8, R)]	ND	ND	S-S	ND	R-R	[gidB: E92D (99.9, P), A205A (99.7, P)], [rpsL: K43R (99.4, R)]	ND	[gyrA: S95T (100.0, P)]	ND	ND	ND	ND	ND	[tlyA: L11L (98.8, P)]	ND	[fabG1: C-15T (99.8, R)]	ND	ND
TB-TDR-0029	BCCM	S-S	ND	S-S	ND	ND	ND	S-S	ND	S-S	ND	ND	[gyrA: S95T (99.9, P)]	ND	ND	ND	ND	ND	[tlyA: L11L (99.6, P), 633delCG (76.8, R)]	ND	ND	ND	ND
TB-TDR-0030	BCCM	R-R	[rpoB1: M398I (3.1, U), S450L (99.9, R)]	R-R	[katG: S315T (100.0, R)]	ND	[pncA: L151S (98.6, R)]	R-S	ND	R-R	[gidB: E92D (99.9, P), A205A (99.9, P)], [rpsL: K88R (99.5, R)]	ND	[gyrA: S95T (99.9, P)]	ND	ND	ND	ND	ND	[tlyA: L11L (99.3, P)]	ND	[ethA: G13E (99.9, U)]	ND	[rplC: G149G (99.9, S)]
TB-TDR-0031	BCCM	R-R	[rpoB1: S450W (99.3, R)]	R-R	[katG: S315T (99.8, R)]	ND	[pncA: I133T (99.8, R)]	R-R	[embB: M306V (99.9, R)]	R-R	[gidB: E92D (99.9, P), A205A (99.8, P)], [rpsL: K43R (99.7, R)]	ND	[gyrA: S95T (99.9, P)]	ND	[rrs1: A1401G (99.8, R)]	ND	[rrs1: A1401G (99.8, R)]	ND	[tlyA: L11L (99.2, P)], [rrs1: A1401G (99.8, R)]	ND	ND	ND	ND
TB-TDR-0032	BCCM	R-R	[rpoB1: H445Y (99.8, R)]	R-R	[ahpC: W47L (4.3, U), R48L (3.2, U)], [katG: S315T (100.0, R)]	ND	ND	R-R	[embB: M306I (99.8, R)]	R-R	[gidB: E92D (99.9, P), A205A (99.7, P)], [rpsL: K43R (99.6, R)]	ND	[gyrA: S95T (99.9, P)]	ND	ND	ND	ND	ND	[tlyA: L11L (99.7, P)]	ND	ND	ND	[rrl3: A2607T (99.7, U)]
TB-TDR-0033	BCCM	S-S	ND	S-S	ND	ND	ND	S-S	ND	S-S	ND	ND	ND	ND	ND	ND	ND	ND	[tlyA: L11L (99.2, P)]	ND	ND	ND	ND
TB-TDR-0034	BCCM	R-R	[rpoB1: H445N (99.7, R), H445R (99.8, R)]	S-U	[inhA: D110Y (4.4, U)]	ND	[pncA: S65S (99.7, P)]	S-S	ND	S-S	[gidB: A205A (99.8, P)]	ND	[gyrA: S95T (99.9, P)]	ND	ND	ND	ND	ND	[tlyA: L11L (99.7, P)]	ND	[inhA: D110Y (4.4, U)]	ND	ND
TB-TDR-0035	BCCM	R-R	[rpoB1: H445D (98.4, R)]	R-U	[katG: G279D (99.8, U)]	ND	ND	S-S	ND	R-R	[gidB: E92D (99.9, P), A205A (99.7, P)], [rrs2: A514C (99.3, R)]	ND	[gyrA: M33I (3.0, U), S95T (99.9, P)]	ND	ND	ND	ND	ND	[tlyA: L11L (99.3, P)]	ND	ND	ND	ND
TB-TDR-0036	BCCM	R-R	[rpoB1: H445D (98.5, R)]	R-R	[katG: S315T (99.8, R)]	ND	ND	S-R	[embB: M306V (99.9, R)]	R-U	[gidB: L16R (99.8, P), R21P (99.6, U)]	ND	[gyrA: A90V (99.7, R), S95T (99.8, P)]	ND	ND	ND	ND	ND	[tlyA: L11L (99.0, P)]	ND	ND	ND	ND
TB-TDR-0037	BCCM	S-U	[rpoB1: M398I (3.6, U)]	R-R	[katG: S315T (99.7, R)]	ND	[pncA: G24V (99.7, U)]	R-R	[embB: M306V (99.9, R), E378A (99.6, P)]	R-U	[gidB: V110V (99.9, P), A205A (99.6, P), 98delC (99.6, U)], [rrs1: A908C (99.8, U)]	ND	[gyrA: S95T (99.9, P)]	ND	[rrs1: A908C (99.8, U)]	ND	[rrs1: A908C (99.8, U)]	ND	[tlyA: L11L (98.2, P)], [rrs1: A908C (99.8, U)]	ND	[ethA: Y276S (99.6, U), N345K (99.7, U), S442S (99.7, S)]	ND	ND
TB-TDR-0038	BCCM	S-S	ND	R-R	[katG: I165I (99.6, S), S315T (99.9, R)]	ND	[pncA: G105D (99.8, R)]	S-S	ND	R-R	[rpsL: K88R (99.7, R)]	ND	[gyrA: S95T (99.9, P)]	ND	ND	ND	ND	ND	[tlyA: L11L (100.0, P)]	ND	[ethA: S57S (99.8, S)]	ND	ND
TB-TDR-0039	BCCM	R-R	[rpoB1: L452P (98.8, R)]	S-U	[ahpC: R48L (12.6, U)]	ND	ND	S-S	[embB: Y425Y (100.0, S)]	S-S	[gidB: S70R (98.1, P), E92D (99.9, P), A205A (99.8, P)]	ND	[gyrA: S95T (100.0, P)]	ND	ND	ND	ND	ND	[tlyA: L11L (99.8, P)]	ND	ND	ND	[rplC: G666T (3.3, U)]
TB-TDR-0040	BCCM	R-R	[rpoB1: S450L (99.9, R)]	R-R	[ahpC: W47L (4.1, U)], [katG: S315T (99.9, R)]	ND	ND	S-S	ND	S-S	[gidB: E92D (99.7, P), A205A (99.9, P)]	ND	[gyrA: S95T (99.9, P)]	ND	ND	ND	ND	ND	[tlyA: L11L (99.1, P)]	ND	ND	ND	ND
TB-TDR-0041	BCCM	S-S	ND	S-U	[ahpC: G-88A (100, U)]	ND	ND	S-S	ND	S-S	[gidB: A205A (99.8, P)]	ND	[gyrA: S95T (100.0, P)]	ND	ND	ND	ND	ND	[tlyA: L11L (99.6, P)]	ND	ND	ND	ND
TB-TDR-0042	BCCM	S-S	ND	R-R	[katG: S315T (99.9, R)]	ND	ND	R-R	[embB: M306I (99.8, R), E378A (99.8, P)]	S-S	[gidB: V110V (99.9, P), A205A (99.7, P)]	ND	[gyrA: S95T (100.0, P)]	ND	ND	ND	ND	ND	[tlyA: L11L (99.9, P)]	ND	[ethA: D174G (99.8, U), T364T (41.3, S)]	ND	ND
TB-TDR-0043	BCCM	S-S	ND	R-R	[katG: S315N (99.9, R)]	ND	[pncA: M175T (99.7, R)]	R-R	[embB: M306V (99.5, R), E378A (99.8, P)]	S-U	[gidB: V110V (99.7, P), A205A (99.8, P), 98delC (100.0, U)]	ND	[gyrA: S95T (100.0, P), G120G (99.8, S)]	ND	ND	ND	ND	ND	[tlyA: L11L (99.4, P)]	ND	[ethA: N345K (99.8, U), S442S (99.6, S)]	ND	ND
TB-TDR-0044	BCCM	R-R	[rpoB1: S450L (99.7, R)]	R-R	[ahpC: L18L (3.3, S), R48L (6.1, U)], [katG: S315T (100.0, R)]	ND	ND	S-S	ND	S-S	[gidB: E92D (99.9, P), A205A (99.9, P)]	ND	[gyrA: S95T (100.0, P)]	ND	ND	ND	ND	ND	[tlyA: L11L (99.6, P)]	ND	ND	ND	ND
TB-TDR-0045	BCCM	S-S	ND	S-U	[ahpC: G-100A (100, U)]	ND	ND	R-R	[embB: D354A (99.4, R), E378A (99.8, P)]	S-U	[gidB: V110V (99.8, P), A141A (99.8, S), R197C (99.8, U), A205A (99.9, P), 347delC (93.3, U)]	ND	[gyrA: S95T (99.8, P)]	ND	ND	ND	ND	ND	[tlyA: L11L (99.9, P), A250A (99.8, S)]	ND	ND	ND	ND
TB-TDR-0046	BCCM	S-S	ND	S-S	ND	ND	ND	S-S	ND	S-S	[gidB: L16R (100.0, P)]	ND	[gyrA: S95T (100.0, P)]	ND	ND	ND	ND	ND	[tlyA: L11L (99.4, P)]	ND	ND	ND	ND
TB-TDR-0047	BCCM	S-S	ND	S-S	ND	ND	ND	S-S	ND	R-R	[rpsL: K43R (99.5, R)]	ND	ND	ND	ND	ND	ND	ND	[tlyA: L11L (99.0, P)]	ND	ND	ND	ND
TB-TDR-0048	BCCM	S-S	ND	S-S	ND	ND	ND	S-S	ND	R-R	[rpsL: K43R (99.6, R)]	ND	ND	ND	ND	ND	ND	ND	[tlyA: L11L (98.9, P)]	ND	ND	ND	ND
TB-TDR-0049	BCCM	S-S	ND	R-R	[fabG1: C-15T (99.8, R)]	ND	ND	S-S	ND	R-R	[gidB: E92D (99.8, P), A205A (99.9, P)], [rpsL: K43R (99.7, R)]	ND	[gyrA: S95T (100.0, P)]	ND	ND	ND	ND	ND	[tlyA: L11L (100.0, P)]	ND	[fabG1: C-15T (99.8, R)]	ND	ND
TB-TDR-0050	BCCM	R-R	[rpoB1: S450L (99.9, R)]	R-R	[katG: S315T (100.0, R)]	ND	[pncA: 385delATC (88.2, U)]	R-R	[embB: M306V (99.8, R)]	R-U	[gidB: G37R (99.8, U)]	ND	[gyrA: T80A (99.8, P), S95T (100.0, P)]	ND	ND	ND	ND	ND	[tlyA: L11L (99.3, P)]	ND	[ethA: 1215delGTAATTCAAC (99.1, R)]	ND	ND
TB-TDR-0051	BCCM	R-R	[rpoB1: S450L (99.9, R)]	R-R	[ahpC: W47L (4.6, U), R48L (5.0, U)], [katG: S315T (100.0, R)]	ND	[pncA: 385delATC (88.4, U)]	S-R	[embB: M306V (99.8, R)]	R-U	[gidB: G37R (100.0, U)]	ND	[gyrA: T80A (99.9, P), S95T (99.9, P)]	ND	ND	ND	ND	ND	[tlyA: L11L (99.3, P)]	ND	[ethA: 1215delGTAATTCAAC (99.3, R)]	ND	ND
TB-TDR-0052	BCCM	S-S	ND	R-R	[ahpC: W47L (4.2, U), R48L (7.3, U)], [katG: S315T (99.8, R)]	ND	ND	S-R	[embB: Q497R (99.4, R)]	R-U	[gidB: L16R (99.8, P), L26F (99.0, U)]	ND	[gyrA: S95T (99.9, P)]	ND	ND	ND	ND	ND	[tlyA: L11L (99.2, P)]	ND	[ethA: P454L (99.9, U)]	ND	ND
TB-TDR-0053	BCCM	S-S	ND	S-S	ND	ND	ND	S-S	ND	R-U	[gidB: V115V (3.6, S), R116P (60.2, U), 345delC (57.9, U)]	ND	[gyrA: T80A (99.9, P), S95T (100.0, P)]	ND	ND	ND	ND	ND	[tlyA: L11L (99.4, P)]	ND	ND	ND	ND
TB-TDR-0054	BCCM	S-S	ND	S-U	[ahpC: G-88A (100, U)]	ND	[pncA: S65S (99.7, P)]	S-S	ND	R-U	[gidB: A205A (99.8, P), 112delG (99.9, U)]	ND	[gyrA: S95T (99.9, P)]	ND	ND	ND	ND	ND	[tlyA: L11L (99.7, P)]	ND	ND	ND	ND
TB-TDR-0055	BCCM	S-S	ND	R-R	[katG: S315T (100.0, R)]	ND	ND	S-S	ND	R-R	[gidB: R96R (99.8, S)], [rpsL: K43R (99.6, R)]	ND	[gyrA: S95T (99.9, P)]	ND	ND	ND	ND	ND	[tlyA: L11L (100.0, P)]	ND	[ethA: Y382Stop (99.8, U)]	ND	ND
TB-TDR-0056	BCCM	R-R	[rpoB1: S450L (99.8, R), T482N (99.6, U)]	R-R	[katG: S315T (99.6, R)]	ND	[pncA: M175I (100.0, R)]	R-R	[embB: M306V (99.8, R)]	R-U	[gidB: G37R (99.9, U)]	ND	[gyrA: T80A (99.7, P), S95T (99.9, P)]	ND	ND	ND	ND	ND	[tlyA: L11L (99.1, P)]	ND	[ethA: 1215delGTAATTCAAC (99.1, R)]	ND	ND
TB-TDR-0057	BCCM	R-R	[rpoB1: S450L (99.8, R)]	S-S	ND	ND	ND	S-S	ND	S-S	ND	ND	[gyrA: T80A (99.7, P), S95T (99.7, P)]	ND	ND	ND	ND	ND	[tlyA: L11L (99.4, P)]	ND	ND	ND	ND
TB-TDR-0058	BCCM	R-R	[rpoB1: S450L (99.8, R)]	R-R	[katG: S315T (99.9, R)]	ND	[pncA: 385delATC (88.3, U)]	R-R	[embB: M306V (99.9, R)]	R-U	[gidB: G37R (99.9, U)]	ND	[gyrA: T80A (99.9, P), S95T (99.9, P)]	ND	ND	ND	ND	ND	[tlyA: L11L (99.8, P)]	ND	[ethA: 1215delGTAATTCAAC (99.6, R)]	ND	ND
TB-TDR-0059	BCCM	R-R	[rpoB1: S450L (99.8, R)]	R-R	[katG: S315T (100.0, R)]	ND	[pncA: 385delATC (86.8, U)]	R-R	[embB: M306V (99.8, R)]	R-U	[gidB: G37R (100.0, U)]	ND	[gyrA: T80A (99.9, P), S95T (99.9, P)]	ND	ND	ND	ND	ND	[tlyA: L11L (100.0, P)]	ND	[ethA: 1215delGTAATTCAAC (99.4, R)]	ND	ND
TB-TDR-0060	BCCM	S-S	ND	R-R	[ahpC: W53L (3.0, U)], [katG: S315T (100.0, R)]	ND	ND	S-S	ND	S-S	[gidB: L16R (99.7, P)]	ND	[gyrA: S95T (99.8, P)]	ND	ND	ND	ND	ND	[tlyA: L11L (99.5, P)]	ND	ND	ND	ND
TB-TDR-0061	BCCM	S-S	ND	S-U	[ahpC: W47L (3.1, U)]	ND	ND	S-S	ND	R-U	[gidB: L16R (100.0, P), G76A (99.9, U)], [rrs2: C492T (99.8, U)]	ND	[gyrA: S95T (99.9, P)]	ND	[rrs2: C492T (99.8, U)]	ND	[rrs2: C492T (99.8, U)]	ND	[tlyA: L11L (98.9, P)], [rrs2: C492T (99.8, U)]	ND	ND	ND	ND
TB-TDR-0062	BCCM	R-R	[rpoB1: H445Y (99.8, R)]	S-S	ND	ND	ND	S-S	ND	S-S	ND	ND	[gyrA: S95T (99.9, P)]	ND	ND	ND	ND	ND	[tlyA: L11L (99.1, P)]	ND	ND	ND	ND
TB-TDR-0063	BCCM	S-S	ND	S-U	[ahpC: W47L (4.2, U)]	ND	ND	S-S	ND	S-S	ND	ND	[gyrA: S95T (99.9, P)]	ND	ND	ND	ND	ND	[tlyA: L11L (99.0, P)]	ND	ND	ND	ND
TB-TDR-0064	BCCM	S-S	ND	R-U	ND	ND	ND	S-S	ND	S-S	ND	ND	ND	ND	ND	ND	ND	ND	[tlyA: L11L (99.8, P)]	ND	ND	ND	ND
TB-TDR-0065	BCCM	R-R	[rpoB1: L452P (98.7, R)]	R-R	[ahpC: S24Y (3.2, U)], [katG: S315T (99.9, R)], [fabG1: T-8A (99.8, R)]	ND	[pncA: 454inserG (81.6, R)]	R-R	[embB: M306V (99.6, R)]	ND	[gidB: L16R (100.0, P)]	ND	[gyrA: S95T (99.9, P)]	ND	ND	ND	ND	ND	[tlyA: L11L (99.7, P)]	ND	[fabG1: T-8A (99.8, R)]	ND	[rrl3: G2399A (99.6, U)]
TB-TDR-0066	BCCM	R-R	[rpoB1: S450L (99.8, R)]	R-R	[katG: S315T (99.8, R)]	ND	ND	S-S	ND	S-S	[gidB: V135V (99.8, S)]	ND	[gyrA: S95T (100.0, P)]	ND	ND	ND	ND	ND	[tlyA: L11L (99.8, P)]	ND	ND	ND	ND
TB-TDR-0067	BCCM	R-R	[rpoB1: T399I (99.8, U), S450L (99.8, R)]	R-R	[katG: S315T (99.9, R)]	ND	[pncA: M175I (98.7, R)]	R-R	[embB: M306V (99.8, R)]	R-U	[gidB: G37R (99.6, U)]	ND	[gyrA: T80A (99.9, P), S95T (100.0, P)]	ND	ND	ND	ND	ND	[tlyA: L11L (99.7, P)]	ND	[ethA: 1215delGTAATTCAAC (99.2, R)]	ND	ND
TB-TDR-0068	BCCM	R-R	[rpoB1: S450L (99.8, R)]	S-R	[inhA: S94A (99.8, R)]	ND	ND	R-R	[embB: M306V (99.8, R)]	S-S	[gidB: E92D (100.0, P), A205A (99.8, P)]	ND	[gyrA: S95T (100.0, P)]	ND	ND	ND	ND	ND	[tlyA: L11L (99.6, P)]	ND	[inhA: S94A (99.8, R)]	ND	ND
TB-TDR-0069	BCCM	R-R	[rpoB1: S450L (99.9, R)]	R-R	[katG: S315T (99.9, R)]	ND	[pncA: 70delC (99.2, R)]	R-R	[embB: M306V (100.0, R)]	R-U	[gidB: G37R (99.7, U)]	ND	[gyrA: M33I (3.1, U), T80A (99.5, P), S95T (100.0, P)]	ND	ND	ND	ND	ND	[tlyA: L11L (99.6, P)]	ND	[ethA: 1215delGTAATTCAAC (99.0, R)]	ND	ND
TB-TDR-0070	BCCM	R-R	[rpoB1: S450L (99.8, R)]	R-R	[katG: S315T (99.9, R)]	ND	[pncA: 70delC (99.1, R)]	R-R	[embB: M306V (99.9, R)]	S-U	[gidB: G37R (99.8, U)]	ND	[gyrA: T80A (99.9, P), S95T (100.0, P)]	ND	ND	ND	ND	ND	[tlyA: L11L (99.9, P)]	ND	[ethA: 1215delGTAATTCAAC (99.4, R)]	ND	ND
TB-TDR-0071	BCCM	R-R	[rpoB1: S450L (99.8, R)]	R-R	[katG: S315T (99.9, R)]	ND	[pncA: H82D (99.4, R)]	S-R	[embB: G406D (99.8, R)]	S-U	[gidB: L16R (100.0, P), L26F (98.7, U)]	ND	[gyrA: S95T (99.9, P)]	ND	ND	ND	ND	ND	[tlyA: L11L (99.5, P)]	ND	ND	ND	ND
TB-TDR-0072	BCCM	R-R	[rpoB1: T400A (99.8, R), S450L (99.9, R)]	R-R	[katG: S315T (99.9, R)]	ND	[pncA: 70delC (99.3, R)]	R-R	[embB: M306V (99.6, R)]	R-U	[gidB: G37R (99.9, U)]	ND	[gyrA: T80A (99.9, P), S95T (100.0, P)]	ND	ND	ND	ND	ND	[tlyA: L11L (100.0, P)]	ND	[ethA: 1215delGTAATTCAAC (99.2, R)]	ND	ND
TB-TDR-0073	BCCM	R-R	[rpoB1: H445R (99.7, R)]	R-R	[katG: S140N (99.5, U), S315N (99.9, R)]	ND	ND	R-R	[embB: D354A (99.1, R)]	S-S	ND	ND	[gyrA: S95T (99.9, P)]	ND	ND	ND	ND	ND	[tlyA: L11L (98.2, P)]	ND	[ethA: T189K (99.6, U)]	ND	ND
TB-TDR-0075	BCCM	R-R	[rpoB1: S450L (99.8, R)]	R-R	[katG: S315T (100.0, R)]	ND	[pncA: Q141P (99.0, R)]	R-S	ND	R-U	[gidB: G37R (99.9, U)]	ND	[gyrA: T80A (99.9, P), S95T (100.0, P)]	ND	ND	ND	ND	ND	[tlyA: L11L (99.7, P)]	ND	[ethA: 1215delGTAATTCAAC (99.5, R)]	ND	ND
TB-TDR-0076	BCCM	R-R	[rpoB1: H445Y (99.8, R)], [rpoB2: E240G (99.5, U)]	R-R	[katG: S315T (99.8, R)]	ND	ND	R-R	[embB: Q497R (99.7, R)]	S-S	[gidB: E92D (99.8, P), A205A (99.9, P)]	ND	[gyrA: S95T (100.0, P)]	ND	ND	ND	ND	ND	[tlyA: L11L (99.8, P)]	ND	ND	ND	ND
TB-TDR-0077	BCCM	S-S	ND	S-S	ND	ND	ND	S-S	ND	S-S	[gidB: E92D (99.9, P), A205A (99.8, P)]	ND	[gyrA: S95T (99.9, P)]	ND	ND	ND	ND	ND	[tlyA: L11L (99.4, P)]	ND	ND	ND	ND
TB-TDR-0078	BCCM	S-S	ND	S-S	ND	ND	ND	S-S	ND	S-S	[gidB: E92D (100.0, P), A205A (99.9, P)]	ND	[gyrA: S95T (100.0, P)]	ND	ND	ND	ND	ND	[tlyA: L11L (99.5, P)]	ND	ND	ND	ND
TB-TDR-0079	BCCM	R-S	ND	S-S	ND	ND	ND	S-S	ND	S-S	ND	ND	ND	ND	ND	ND	ND	ND	[tlyA: L11L (100.0, P)]	ND	ND	ND	ND
TB-TDR-0080	BCCM	S-S	ND	S-S	ND	ND	ND	S-S	ND	S-S	[gidB: E92D (99.9, P), A205A (99.8, P)]	ND	[gyrA: S95T (100.0, P)]	ND	ND	ND	ND	ND	[tlyA: L11L (99.7, P)]	ND	ND	ND	ND
TB-TDR-0081	BCCM	S-S	ND	S-S	ND	ND	ND	S-S	ND	S-S	[gidB: E92D (100.0, P), A205A (100.0, P)]	ND	[gyrA: S95T (99.9, P)]	ND	ND	ND	ND	ND	[tlyA: L11L (99.9, P)]	ND	ND	ND	ND
TB-TDR-0082	BCCM	S-S	ND	R-R	[katG: S315T (99.9, R)]	ND	ND	S-S	ND	S-S	[gidB: E92D (99.9, P), A205A (99.9, P)]	ND	[gyrA: S95T (99.9, P)]	ND	ND	ND	ND	ND	[tlyA: L11L (99.9, P)]	ND	ND	ND	ND
TB-TDR-0083	BCCM	S-S	ND	R-R	[ahpC: R48L (3.3, U), W53L (4.3, U)], [katG: S315T (100.0, R)]	ND	ND	S-S	ND	S-S	[gidB: A205A (99.7, P)]	ND	[gyrA: S95T (99.9, P)]	ND	ND	ND	ND	ND	[tlyA: L11L (99.8, P)]	ND	ND	ND	ND
TB-TDR-0084	BCCM	S-S	ND	R-R	[katG: S315T (99.7, R)]	ND	ND	S-S	ND	S-S	[gidB: E92D (99.9, P), A205A (99.8, P)]	ND	[gyrA: S95T (100.0, P)]	ND	ND	ND	ND	ND	[tlyA: L11L (99.6, P)]	ND	[ethA: P334A (99.8, U)]	ND	ND
TB-TDR-0085	BCCM	S-S	ND	R-R	[katG: S315T (99.9, R)]	ND	ND	R-R	[embB: Q497R (99.8, R)]	R-S	[gidB: S70R (99.8, P), E92D (100.0, P), A205A (99.9, P)]	ND	[gyrA: S95T (99.9, P)]	ND	ND	ND	ND	ND	[tlyA: L11L (99.8, P)]	ND	ND	ND	ND
TB-TDR-0086	BCCM	R-R	[rpoB1: D435V (99.6, R)]	R-R	[fabG1: C-15T (99.8, R)]	ND	ND	S-S	ND	S-S	[gidB: E92D (99.9, P), A205A (99.8, P)]	ND	[gyrA: S95T (99.9, P)]	ND	ND	ND	ND	ND	[tlyA: L11L (99.9, P)]	ND	[fabG1: C-15T (99.8, R)], [ethA: H119D (99.5, U)]	ND	ND
TB-TDR-0087	BCCM	R-R	[rpoB1: S450L (99.8, R), I491V (99.8, U)]	R-S	ND	ND	[pncA: V125G (99.9, R)]	R-R	[embB: G406S (99.8, R)]	R-R	[gidB: A134E (99.6, R)]	ND	ND	ND	ND	ND	ND	ND	[tlyA: L11L (99.8, P)]	ND	ND	ND	ND
TB-TDR-0088	BCCM	R-R	[rpoB1: S450L (99.8, R)]	S-S	[katG: Y98Y (99.9, S)]	ND	ND	S-S	ND	S-U	[gidB: L16R (100.0, P)], [rrs2: C492T (100.0, U)]	ND	[gyrA: S95T (100.0, P)]	ND	[rrs2: C492T (100.0, U)]	ND	[rrs2: C492T (100.0, U)]	ND	[tlyA: L11L (100.0, P)], [rrs2: C492T (100.0, U)]	ND	ND	ND	ND
TB-TDR-0089	BCCM	R-R	[rpoB1: S450L (99.7, R)]	R-U	[katG: D189A (99.8, U)], [fabG1: G-9A (99.7, U)]	ND	ND	R-U	[embB: Y319C (99.8, U)]	S-S	ND	ND	[gyrA: S95T (99.9, P)]	ND	ND	ND	ND	ND	[tlyA: L11L (99.6, P)]	ND	[fabG1: G-9A (99.7, U)]	ND	ND
TB-TDR-0090	BCCM	R-R	[rpoB1: S450L (99.8, R)]	S-S	ND	ND	ND	S-S	ND	S-S	[gidB: E92D (99.9, P), A205A (99.9, P)]	ND	[gyrA: S95T (99.9, P)]	ND	ND	ND	ND	ND	[tlyA: L11L (99.9, P)]	ND	ND	ND	ND
TB-TDR-0091	BCCM	S-S	ND	S-S	ND	ND	ND	S-S	ND	S-S	ND	ND	[gyrA: S95T (100.0, P)]	ND	ND	ND	ND	ND	[tlyA: L11L (99.8, P)]	ND	ND	ND	ND
TB-TDR-0092	BCCM	S-S	ND	S-S	ND	ND	ND	R-R	[embB: Q497R (99.7, R)]	S-S	ND	ND	[gyrA: S95T (99.9, P)]	ND	ND	ND	ND	ND	[tlyA: L11L (100.0, P)]	ND	[ethA: A33G (99.7, U)]	ND	ND
TB-TDR-0093	BCCM	S-S	ND	R-U	ND	ND	[pncA: T76P (99.7, R)]	R-R	[embB: A388T (99.8, U), G406D (99.7, R)]	R-U	[gidB: E173Stop (99.9, U)]	ND	[gyrA: S95T (100.0, P)]	ND	ND	ND	ND	ND	[tlyA: L11L (99.9, P)]	ND	[ethA: A33G (99.9, U), C131Stop (99.9, U)]	ND	ND
TB-TDR-0094	BCCM	S-S	ND	S-S	[katG: E174E (99.9, S)]	ND	ND	R-R	[embB: Q497R (99.7, R)]	S-S	ND	ND	[gyrA: S95T (99.9, P)]	ND	ND	ND	ND	ND	[tlyA: L11L (99.8, P)]	ND	ND	ND	ND
TB-TDR-0095	BCCM	S-S	ND	R-S	ND	ND	ND	S-S	ND	R-S	ND	ND	[gyrA: S95T (99.9, P)]	ND	ND	ND	ND	ND	[tlyA: L11L (99.8, P)]	ND	ND	ND	ND
TB-TDR-0096	BCCM	S-U	[rpoB2: R299C (99.9, U)]	S-S	ND	ND	ND	S-S	ND	R-R	[gidB: E92D (99.9, P), A205A (99.8, P)], [rpsL: K43R (99.8, R)]	ND	[gyrA: S95T (99.9, P)]	ND	ND	ND	ND	ND	[tlyA: L11L (99.7, P)]	ND	ND	ND	ND
TB-TDR-0097	BCCM	S-S	ND	S-S	ND	ND	ND	S-S	ND	R-R	[gidB: E92D (100.0, P), A205A (99.9, P)], [rrs2: A514C (99.8, R)]	ND	[gyrA: S95T (99.9, P)]	ND	ND	ND	ND	ND	[tlyA: L11L (99.5, P)]	ND	ND	ND	ND
TB-TDR-0098	BCCM	S-S	ND	S-S	ND	ND	ND	S-S	ND	R-U	[gidB: 112delG (99.5, U)]	ND	[gyrA: S95T (99.8, P)]	ND	ND	ND	ND	ND	[tlyA: L11L (99.8, P)]	ND	[ethA: A33G (99.8, U)]	ND	ND
TB-TDR-0099	BCCM	R-R	[rpoB1: S450L (99.8, R)]	R-R	[katG: S315T (100.0, R)], [fabG1: C-15T (99.7, R)]	ND	[pncA: R121P (99.7, R)]	R-R	[embB: G406D (99.7, R)]	S-U	[gidB: E92D (99.8, P), A205A (99.9, P), 347delC (93.8, U)], [rrs1: A1205G (99.6, U)]	ND	[gyrA: S95T (100.0, P)]	ND	[rrs1: A1205G (99.6, U)]	ND	[rrs1: A1205G (99.6, U)]	ND	[tlyA: L11L (99.6, P), 198inserGC (90.0, R)], [rrs1: A1205G (99.6, U)]	ND	[fabG1: C-15T (99.7, R)], [ethA: 1300delA (89.7, R)]	ND	ND
TB-TDR-0100	BCCM	R-R	[rpoB1: D435V (99.7, R)]	R-R	[katG: S315T (100.0, R)]	ND	ND	R-R	[embB: G406D (99.8, R)]	S-S	[gidB: E92D (99.7, P), A205A (99.8, P)]	ND	[gyrA: S95T (99.7, P)]	ND	ND	ND	ND	ND	[tlyA: L11L (98.8, P)]	ND	ND	ND	ND
TB-TDR-0101	BCCM	R-R	[rpoB1: S450L (99.8, R)]	R-R	[katG: S315T (99.6, R)]	ND	[pncA: T177T (99.6, S), A178P (99.8, U)]	R-R	[embB: S297A (99.9, R)]	S-U	[gidB: L16R (100.0, P), L26F (99.5, U)]	ND	[gyrA: S95T (99.9, P)]	ND	ND	ND	ND	ND	[tlyA: L11L (100.0, P)]	ND	ND	ND	ND
TB-TDR-0102	BCCM	R-R	[rpoB1: H445D (99.5, R)], [rpoB2: K274N (20.7, U)]	R-R	[katG: S315T (99.9, R)]	ND	[pncA: I31S (99.8, R)]	S-S	ND	S-S	[gidB: E92D (99.9, P), A205A (99.8, P)]	ND	[gyrA: S95T (99.9, P)]	ND	ND	ND	ND	ND	[tlyA: L11L (99.9, P)]	ND	ND	ND	ND
TB-TDR-0103	BCCM	S-S	ND	R-R	[katG: S315T (99.9, R)]	ND	ND	R-S	ND	S-S	[gidB: E92D (99.8, P), A205A (99.7, P)]	ND	[gyrA: S95T (99.9, P)]	ND	ND	ND	ND	ND	[tlyA: L11L (100.0, P)]	ND	ND	ND	ND
TB-TDR-0104	BCCM	S-S	ND	R-R	[katG: E192A (99.9, U), S315T (99.7, R)]	ND	ND	R-R	[embB: G406C (99.9, R)]	S-S	ND	ND	[gyrA: S95T (99.9, P)]	ND	ND	ND	ND	ND	[tlyA: L11L (99.7, P)]	ND	ND	ND	ND
TB-TDR-0105	BCCM	S-S	ND	R-R	[katG: S315T (100.0, R)]	ND	ND	R-R	[embB: M306V (99.7, R)]	R-U	[gidB: G13Stop (3.3, U), E92D (99.8, P), A205A (99.7, P), 112delG (99.5, U)]	ND	[gyrA: S95T (99.9, P)]	ND	ND	ND	ND	ND	[tlyA: L11L (99.5, P)]	ND	ND	ND	ND
TB-TDR-0106	BCCM	R-R	[rpoB1: H445R (99.7, R)]	R-R	[katG: S315T (99.7, R)]	ND	ND	S-R	[embB: M306V (99.9, R)]	S-S	[gidB: E92D (99.9, P), A205A (99.9, P)]	ND	[gyrA: S95T (100.0, P)]	ND	ND	ND	ND	ND	[tlyA: L11L (99.7, P)]	ND	ND	ND	ND
TB-TDR-0107	BCCM	S-S	ND	R-R	[fabG1: C-15T (99.9, R)]	ND	ND	S-S	ND	R-U	[gidB: G117W (99.8, U)]	ND	[gyrA: S95T (100.0, P)]	ND	ND	ND	ND	ND	[tlyA: L11L (99.3, P)]	ND	[fabG1: C-15T (99.9, R)], [ethA: A33G (99.7, U)]	ND	ND
TB-TDR-0108	BCCM	S-S	ND	R-R	[fabG1: C-15T (99.6, R)]	ND	ND	S-S	ND	R-U	[gidB: 112delG (99.9, U)]	ND	[gyrA: S95T (100.0, P)]	ND	ND	ND	ND	ND	[tlyA: L11L (100.0, P)]	ND	[fabG1: C-15T (99.6, R)]	ND	ND
TB-TDR-0109	BCCM	S-S	ND	R-R	[katG: S315T (99.9, R)]	ND	ND	S-R	[embB: M306I (99.8, R)]	R-R	[gidB: E92D (99.8, P), A205A (99.9, P)], [rpsL: K43R (99.7, R)]	ND	[gyrA: S95T (99.9, P)]	ND	ND	ND	ND	ND	[tlyA: L11L (99.8, P)]	ND	ND	ND	ND
TB-TDR-0110	BCCM	S-S	ND	R-R	[katG: S315T (99.7, R)]	ND	ND	S-S	ND	R-R	[gidB: E92D (99.9, P), A205A (99.9, P)], [rpsL: K43R (99.7, R)]	ND	[gyrA: S95T (99.9, P)]	ND	ND	ND	ND	ND	[tlyA: L11L (99.9, P)]	ND	ND	ND	ND
TB-TDR-0111	BCCM	R-R	[rpoB1: S450L (99.7, R), T482N (99.4, U)]	R-R	[katG: S315T (99.9, R)]	ND	[pncA: M175I (100.0, R)]	R-R	[embB: M306V (99.8, R)]	S-U	[gidB: G37R (99.8, U)]	ND	[gyrA: T80A (99.8, P), S95T (100.0, P)]	ND	ND	ND	ND	ND	[tlyA: L11L (99.8, P)]	ND	[ethA: 1215delGTAATTCAAC (99.6, R)]	ND	ND
TB-TDR-0112	BCCM	R-R	[rpoB2: V170F (99.7, R)]	R-R	[fabG1: C-15T (99.9, R)]	ND	[pncA: 11delTCA (98.0, U)]	S-S	ND	R-R	[gidB: E92D (99.8, P), A205A (99.8, P)], [rpsL: K43R (99.5, R)]	ND	[gyrA: S95T (99.8, P)]	ND	ND	ND	ND	ND	[tlyA: L11L (100.0, P)]	ND	[fabG1: C-15T (99.9, R)]	ND	ND
TB-TDR-0113	BCCM	R-R	[rpoB1: H445R (99.7, R)]	R-R	[katG: T251K (99.8, U)], [fabG1: C-15T (99.8, R)]	ND	ND	R-R	[embB: M306V (99.8, R)]	R-R	[gidB: E92D (99.9, P), A205A (99.8, P)], [rpsL: K43R (99.7, R)]	ND	[gyrA: S95T (99.9, P)]	ND	ND	ND	ND	ND	[tlyA: L11L (100.0, P)]	ND	[fabG1: C-15T (99.8, R)]	ND	ND
TB-TDR-0114	BCCM	R-R	[rpoB1: T399I (99.7, U), S450L (99.9, R)]	R-R	[katG: S315T (100.0, R)], [fabG1: C-15T (99.8, R)]	ND	[pncA: M175I (99.4, R)]	R-R	[embB: M306V (99.9, R)]	S-U	[gidB: G37R (99.7, U)]	ND	[gyrA: T80A (99.8, P), S95T (100.0, P)]	ND	ND	ND	ND	ND	[tlyA: L11L (99.8, P)]	ND	[fabG1: C-15T (99.8, R)], [ethA: 1215delGTAATTCAAC (99.6, R)]	ND	ND
TB-TDR-0115	BCCM	R-R	[rpoB1: S450L (99.8, R)]	R-R	[katG: S315T (100.0, R)]	ND	[pncA: H43P (98.9, R)]	R-R	[embB: M306V (99.8, R)]	S-U	[gidB: G37R (99.9, U)]	ND	[gyrA: T80A (100.0, P), S95T (99.9, P)]	ND	ND	ND	ND	ND	[tlyA: L11L (100.0, P)]	ND	[ethA: 1215delGTAATTCAAC (99.5, R)]	ND	ND
TB-TDR-0116	BCCM	R-U	[rpoB1: L430P (99.7, U)]	R-R	[katG: S315T (99.9, R)]	ND	ND	R-R	[embB: M306I (99.9, R), D354A (99.4, R)]	R-U	[gidB: E92D (99.9, P), A205A (99.7, P), 112delG (99.8, U)]	ND	[gyrA: S95T (99.9, P)]	ND	ND	ND	ND	ND	[tlyA: L11L (99.6, P)]	ND	ND	ND	ND
TB-TDR-0117	BCCM	R-R	[rpoB1: H445Y (99.8, R)]	R-R	[katG: S315T (99.7, R)]	ND	ND	S-R	[embB: Y319S (99.6, R)]	S-S	[gidB: E92D (99.8, P), A205A (100.0, P)]	ND	[gyrA: S95T (99.9, P)]	ND	ND	ND	ND	ND	[tlyA: L11L (99.7, P)]	ND	ND	ND	ND
TB-TDR-0118	BCCM	R-R	[rpoB1: S450L (99.8, R)]	R-R	[katG: S315T (99.8, R)]	ND	[pncA: K48T (99.9, R)]	R-U	[embB: M306L (99.4, U)]	S-U	[gidB: D132H (99.3, U), 98delC (100.0, U)]	ND	[gyrA: S95T (99.9, P)]	ND	[eis: C-2T (99.9, U)]	ND	ND	ND	[tlyA: L11L (99.2, P)]	ND	[ethA: A33G (99.9, U)]	ND	ND
TB-TDR-0119	BCCM	R-R	[rpoB1: S450L (99.9, R)]	R-R	[katG: Q127P (99.7, U)], [fabG1: C-15T (99.8, R)]	ND	ND	S-S	ND	S-U	[gidB: 81delC (99.7, U)]	ND	[gyrA: S95T (100.0, P)]	ND	ND	ND	ND	ND	[tlyA: L11L (99.8, P)]	ND	[fabG1: C-15T (99.8, R)], [ethA: A33G (99.7, U)]	ND	ND
TB-TDR-0120	BCCM	S-S	ND	R-U	[ahpC: G32S (100.0, U)]	ND	[pncA: S66P (99.8, R)]	R-R	[embB: G406A (99.8, R)]	R-R	[rrs1: A906G (99.7, R)]	ND	[gyrA: S95T (99.9, P)]	ND	ND	ND	ND	ND	[tlyA: L11L (99.8, P)]	ND	[ethA: A33G (99.9, U)]	ND	ND
TB-TDR-0121	BCCM	S-S	ND	R-R	[katG: S315T (100.0, R)]	ND	ND	R-R	[embB: M306V (99.8, R)]	S-U	[gidB: 98delC (99.9, U)]	ND	ND	ND	ND	ND	ND	ND	[tlyA: L11L (99.1, P)]	ND	ND	ND	ND
TB-TDR-0122	BCCM	R-R	[rpoB1: T400A (99.8, R), S450L (99.8, R)]	R-R	[katG: S315T (99.7, R)]	ND	[pncA: Y103H (99.7, R)]	R-R	[embB: Q497R (99.6, R)]	R-U	[gidB: G34W (100.0, U)]	ND	[gyrA: S95T (100.0, P)]	ND	ND	ND	ND	ND	[tlyA: L11L (99.7, P)]	ND	ND	ND	ND
TB-TDR-0123	BCCM	S-S	ND	R-R	[katG: S315T (100.0, R)]	ND	ND	R-R	[embB: M306V (99.9, R)]	R-R	[gidB: E92D (99.9, P), A205A (99.9, P)], [rpsL: K43R (99.7, R)]	ND	[gyrA: S95T (99.9, P)]	ND	ND	ND	ND	ND	[tlyA: L11L (99.5, P)]	ND	ND	ND	ND
TB-TDR-0124	BCCM	R-R	[rpoB1: S450L (99.9, R)]	R-R	[katG: S315T (100.0, R)]	ND	ND	R-R	[embB: Q497R (99.6, R)]	R-R	[gidB: E92D (99.9, P), A205A (99.8, P)], [rrs2: A514C (99.0, R)]	ND	[gyrA: S95T (99.9, P)]	ND	ND	ND	ND	ND	[tlyA: L11L (99.3, P)]	ND	ND	ND	ND
TB-TDR-0125	BCCM	R-R	[rpoB1: D435V (99.7, R)]	S-U	[ahpC: E42Stop (3.2, U), W47L (4.0, U)], [katG: S315S (99.7, S)]	ND	ND	S-S	ND	S-S	ND	ND	[gyrA: S95T (99.9, P)]	ND	ND	ND	ND	ND	[tlyA: L11L (99.8, P)]	ND	ND	ND	ND
TB-TDR-0126	BCCM	S-S	ND	S-S	ND	ND	ND	S-R	[embB: M306V (99.6, R)]	S-S	[gidB: L16R (100.0, P)]	ND	[gyrA: S95T (99.7, P)]	ND	ND	ND	ND	ND	[tlyA: L11L (100.0, P)]	ND	ND	ND	ND
TB-TDR-0127	BCCM	S-S	ND	S-S	ND	ND	ND	S-S	ND	S-S	ND	ND	[gyrA: S95T (99.9, P)]	ND	ND	ND	ND	ND	[tlyA: L11L (99.5, P), A215A (99.3, S)]	ND	ND	ND	ND
TB-TDR-0128	BCCM	S-S	ND	S-U	[ahpC: P44R (99.2, U)]	ND	ND	R-R	[embB: M306V (99.9, R)]	S-S	[gidB: L16R (99.8, P)]	ND	[gyrA: S95T (100.0, P)]	ND	ND	ND	ND	ND	[tlyA: L11L (99.8, P)]	ND	ND	ND	ND
TB-TDR-0129	BCCM	R-R	[rpoB1: S450L (99.6, R), S450S (97.7, S)], [rpoB2: E166Stop (3.9, U)]	R-U	[katG: L141S (99.3, U)], [fabG1: G-104T (5.9, U), C-51A (3.8, U)]	ND	[pncA: P69T (99.7, U)]	S-S	ND	S-U	[gidB: C716A (3.7, U)]	ND	[gyrA: S95T (99.9, P)]	ND	ND	ND	ND	ND	[tlyA: L11L (98.9, P)]	ND	[fabG1: G-104T (5.9, U), C-51A (3.8, U)]	ND	ND
TB-TDR-0130	BCCM	S-S	ND	S-S	ND	ND	ND	S-S	[embB: A457A (99.9, S)]	S-S	[gidB: L16R (99.8, P)]	ND	[gyrA: S95T (99.7, P)]	ND	ND	ND	ND	ND	[tlyA: L11L (100.0, P)]	ND	ND	ND	ND
TB-TDR-0131	BCCM	R-R	[rpoB1: H445Y (99.8, R)]	R-R	[katG: S315T (100.0, R)], [fabG1: C-15T (99.8, R)]	ND	[pncA: 420delG (98.2, R)]	S-S	[embB: A457A (99.8, S)]	R-R	[gidB: L16R (100.0, P)], [rrs2: C517T (99.6, R)]	ND	[gyrA: S95T (99.9, P)]	ND	ND	ND	ND	ND	[tlyA: L11L (100.0, P)]	ND	[fabG1: C-15T (99.8, R)], [ethA: 395delT (96.3, R)]	ND	ND
TB-TDR-0132	BCCM	S-S	ND	R-R	[katG: S315T (99.9, R)]	ND	ND	R-R	[embB: M306I (100.0, R)]	S-U	[gidB: L16R (100.0, P), E40Stop (99.8, U)], [rrs2: C492T (100.0, U)]	ND	[gyrA: S95T (100.0, P)]	ND	[rrs2: C492T (100.0, U)]	ND	[rrs2: C492T (100.0, U)]	ND	[tlyA: L11L (99.5, P)], [rrs2: C492T (100.0, U)]	ND	ND	ND	ND
TB-TDR-0133	BCCM	R-R	[rpoB1: S450L (99.8, R), 1509inserGGG (68.3, U)]	R-R	[fabG1: C-15T (99.8, R)]	ND	ND	R-R	[embB: M306I (100.0, R)]	R-U	[gidB: L16R (99.8, P), G34E (99.8, U)]	ND	[gyrA: D94A (99.8, R), S95T (99.9, P)]	ND	ND	ND	ND	ND	[tlyA: L11L (100.0, P)]	ND	[fabG1: C-15T (99.8, R)]	ND	[rrl3: G2399A (99.8, U)]
TB-TDR-0134	BCCM	R-R	[rpoB1: D435V (99.7, R)]	R-R	[katG: S315T (100.0, R)]	ND	ND	S-S	ND	S-U	[gidB: L16R (100.0, P), L160P (99.8, U)]	ND	[gyrA: S95T (99.9, P)]	ND	ND	ND	ND	ND	[tlyA: L11L (100.0, P)]	ND	ND	ND	ND
TB-TDR-0135	BCCM	R-R	[rpoB1: S450L (99.8, R)]	R-R	[katG: S315T (99.8, R)]	ND	ND	R-R	[embB: M306V (99.9, R)]	S-S	[gidB: E92D (99.9, P), A205A (100.0, P)]	ND	[gyrA: S95T (100.0, P)]	ND	ND	ND	ND	ND	[tlyA: L11L (99.5, P)]	ND	ND	ND	ND
TB-TDR-0136	BCCM	S-S	ND	S-S	ND	ND	ND	S-S	ND	S-S	[gidB: L16R (100.0, P)]	ND	[gyrA: S95T (99.9, P)]	ND	ND	ND	ND	ND	[tlyA: L11L (98.9, P)]	ND	ND	ND	ND
TB-TDR-0137	BCCM	S-S	ND	S-S	ND	ND	ND	S-S	ND	S-S	ND	ND	ND	ND	ND	ND	ND	ND	[tlyA: L11L (99.6, P)]	ND	ND	ND	ND
TB-TDR-0138	BCCM	S-S	ND	S-S	ND	ND	ND	S-R	[embB: G406D (99.9, R)]	S-S	ND	ND	[gyrA: S95T (99.9, P)]	ND	ND	ND	ND	ND	[tlyA: L11L (99.6, P)]	ND	ND	ND	ND
TB-TDR-0139	BCCM	S-S	ND	S-S	ND	ND	ND	S-S	ND	S-S	ND	ND	[gyrA: T80A (99.8, P), S95T (100.0, P)]	ND	ND	ND	ND	ND	[tlyA: L11L (99.8, P)]	ND	ND	ND	ND
TB-TDR-0140	BCCM	S-S	ND	S-S	ND	ND	ND	S-S	ND	S-S	ND	ND	ND	ND	ND	ND	ND	ND	[tlyA: L11L (100.0, P)]	ND	ND	ND	ND
TB-TDR-0141	BCCM	R-R	[rpoB1: H445D (99.9, R)]	S-S	ND	ND	ND	S-S	ND	R-R	[gidB: E92D (99.9, P), A205A (99.7, P)], [rpsL: K43R (99.9, R)]	ND	[gyrA: S95T (99.9, P)]	ND	ND	ND	ND	ND	[tlyA: L11L (99.8, P)]	ND	ND	ND	ND
TB-TDR-0142	BCCM	S-S	ND	S-S	ND	ND	ND	S-S	ND	S-S	ND	ND	[gyrA: S95T (100.0, P)]	ND	ND	ND	ND	ND	[tlyA: L11L (99.2, P)]	ND	ND	ND	ND
TB-TDR-0143	BCCM	S-S	ND	S-U	[ahpC: D22E (3.1, U)]	ND	ND	S-R	[embB: M306I (99.9, R)]	R-U	[gidB: C766T (100.0, U), 112delG (99.4, U)]	ND	[gyrA: S95T (100.0, P)]	ND	ND	ND	ND	ND	[tlyA: L11L (100.0, P)]	ND	ND	ND	ND
TB-TDR-0144	BCCM	S-S	ND	R-R	[katG: S315T (100.0, R)], [fabG1: C-15T (100.0, R)]	ND	ND	R-R	[embB: G406C (99.7, R)]	R-R	[rpsL: K88R (99.6, R)]	ND	[gyrA: S95T (100.0, P)]	ND	ND	ND	ND	ND	[tlyA: L11L (99.8, P)]	ND	[fabG1: C-15T (100.0, R)]	ND	ND
TB-TDR-0145	BCCM	S-S	ND	S-S	ND	ND	ND	S-S	ND	S-S	ND	ND	ND	ND	ND	ND	ND	ND	[tlyA: L11L (99.2, P)]	ND	ND	ND	ND
TB-TDR-0146	BCCM	S-S	ND	S-U	[ahpC: G-100A (100, U)]	ND	ND	S-S	[embB: E378A (99.7, P)]	R-U	[gidB: A8V (99.6, P), G34G (6.2, S), V110V (99.6, P), A205A (99.8, P), 102inserG (93.5, U)], [rrs1: T953C (99.9, U)]	ND	[gyrA: S95T (99.9, P), R128R (99.9, S)]	ND	[rrs1: T953C (99.9, U)]	ND	[rrs1: T953C (99.9, U)]	ND	[tlyA: L11L (99.7, P)], [rrs1: T953C (99.9, U)]	ND	[ethA: G42D (99.9, U), N345K (99.9, U), S442S (100.0, S)]	ND	ND
TB-TDR-0147	BCCM	S-S	ND	R-R	[ahpC: R48L (3.3, U)], [katG: S315T (100.0, R)]	ND	ND	S-S	ND	R-R	[rrs2: A514C (99.8, R)]	ND	[gyrA: S95T (99.9, P)]	ND	ND	ND	ND	ND	[tlyA: L11L (99.7, P)]	ND	ND	ND	ND
TB-TDR-0148	BCCM	R-R	[rpoB1: S431G (99.7, R), S450W (99.7, R)]	R-R	[katG: S315T (100.0, R)]	ND	ND	S-S	ND	R-R	[gidB: E92D (99.9, P), A205A (99.9, P)], [rpsL: K43R (99.9, R)]	ND	[gyrA: S95T (99.9, P)]	ND	ND	ND	ND	ND	[tlyA: L11L (99.5, P)]	ND	ND	ND	ND
TB-TDR-0149	BCCM	R-R	[rpoB1: S450L (99.8, R)]	R-R	[katG: S315T (99.6, R)]	ND	[pncA: H57P (99.8, R)]	R-S	ND	R-R	[gidB: E92D (99.8, P), A205A (99.9, P)], [rpsL: K43R (99.8, R)]	ND	[gyrA: D94A (99.8, R), S95T (100.0, P)]	ND	ND	ND	ND	ND	[tlyA: L11L (99.8, P)]	ND	[ethA: 1051delC (89.0, R)]	ND	ND
TB-TDR-0150	BCCM	R-R	[rpoB1: S450L (99.9, R)]	R-R	[katG: S315T (99.9, R)]	ND	ND	S-R	[embB: G406D (99.5, R)]	S-U	[gidB: L16R (100.0, P), L26F (99.8, U)]	ND	[gyrA: S95T (99.9, P)]	ND	ND	ND	ND	ND	[tlyA: L11L (100.0, P)]	ND	ND	ND	ND
TB-TDR-0151	BCCM	R-R	[rpoB1: S450L (99.8, R)]	R-R	[katG: S315T (99.8, R)]	ND	[pncA: H43P (99.5, R)]	R-R	[embB: M306V (99.9, R)]	R-U	[gidB: G37R (99.7, U)]	ND	[gyrA: T80A (99.8, P), S95T (99.9, P)]	ND	ND	ND	ND	ND	[tlyA: L11L (100.0, P)]	ND	[ethA: 1215delGTAATTCAAC (99.4, R)]	ND	ND
TB-TDR-0152	BCCM	R-R	[rpoB1: S450L (99.9, R)]	R-R	[katG: S315T (99.8, R)]	ND	[pncA: A171P (99.6, U)]	R-R	[embB: S297A (100.0, R)]	R-U	[gidB: L16R (100.0, P), L26F (99.7, U)]	ND	[gyrA: S95T (99.9, P)]	ND	ND	ND	ND	ND	[tlyA: L11L (99.7, P)]	ND	ND	ND	ND
TB-TDR-0153	BCCM	R-R	[rpoB1: S450L (99.8, R)]	R-R	[katG: S315T (99.8, R)]	ND	[pncA: H82D (99.7, R)]	S-R	[embB: G406D (99.8, R)]	S-U	[gidB: L16R (99.8, P), L26F (99.4, U)]	ND	[gyrA: S95T (99.9, P)]	ND	ND	ND	ND	ND	[tlyA: L11L (99.6, P)]	ND	ND	ND	ND
TB-TDR-0154	BCCM	R-R	[rpoB1: D435V (99.7, R)], [rpoB2: R167C (99.7, U)]	R-R	[ahpC: R48L (3.0, U)], [katG: S315T (100.0, R)]	ND	[pncA: GeneDeletion (nan, R)]	R-R	[embB: M306I (99.9, R)]	S-S	ND	ND	[gyrA: S95T (99.9, P)]	ND	[rrs1: A1401G (99.9, R)]	ND	[rrs1: A1401G (99.9, R)]	ND	[tlyA: L11L (99.8, P)], [rrs1: A1401G (99.9, R)]	ND	[ethA: 231delG (99.8, R)]	ND	ND
TB-TDR-0155	BCCM	R-R	[rpoB1: S450L (99.9, R)]	R-R	[katG: S315N (99.8, R)]	ND	ND	S-R	[embB: M306I (99.8, R)]	S-S	[gidB: L16R (100.0, P), L79W (99.7, P)]	ND	[gyrA: S95T (99.9, P)]	ND	[eis: C-170T (99.8, U)]	ND	ND	ND	[tlyA: L11L (100.0, P)]	ND	[ethA: F66S (99.7, U)]	ND	ND
TB-TDR-0157	BCCM	R-R	[rpoB1: S450L (99.8, R)]	S-S	ND	ND	ND	S-S	ND	R-R	[gidB: E92D (99.7, P), A205A (99.8, P)], [rpsL: K43R (99.7, R)]	ND	[gyrA: S95T (99.9, P)]	ND	ND	ND	ND	ND	[tlyA: L11L (99.9, P)]	ND	[ethA: 138delA (97.3, R)]	ND	ND
TB-TDR-0158	BCCM	S-S	ND	S-S	ND	ND	ND	S-S	ND	S-S	ND	ND	[gyrA: S95T (99.9, P)]	ND	ND	ND	ND	ND	[tlyA: L11L (100.0, P)]	ND	ND	ND	ND
TB-TDR-0159	BCCM	S-U	[rpoB2: E250G (99.6, U)]	S-S	ND	ND	ND	S-S	ND	S-S	ND	ND	[gyrA: S95T (100.0, P)]	ND	ND	ND	ND	ND	[tlyA: L11L (100.0, P)]	ND	ND	ND	ND
TB-TDR-0160	BCCM	R-R	[rpoB1: I491F (99.8, R)]	S-R	[ahpC: G-48A (100, R)]	ND	ND	S-S	ND	R-U	[gidB: H48P (99.7, U)]	ND	[gyrA: S95T (99.9, P)]	ND	ND	ND	ND	ND	[tlyA: L11L (99.9, P)]	ND	ND	ND	ND
TB-TDR-0161	BCCM	S-S	ND	S-S	ND	ND	ND	S-S	ND	S-S	[gidB: E92D (99.9, P), A205A (99.7, P)]	ND	[gyrA: S95T (99.9, P)]	ND	ND	ND	ND	ND	[tlyA: L11L (99.9, P)]	ND	ND	ND	ND
TB-TDR-0162	BCCM	R-R	[rpoB1: S450L (99.9, R)]	R-R	[katG: S315T (100.0, R)]	ND	[pncA: H43P (99.7, R)]	R-R	[embB: M306V (100.0, R)]	S-U	[gidB: G37R (99.8, U)]	ND	[gyrA: T80A (99.8, P), S95T (99.9, P)]	ND	ND	ND	ND	ND	[tlyA: L11L (99.6, P)]	ND	[ethA: 1215delGTAATTCAAC (99.2, R)]	ND	ND
TB-TDR-0163	BCCM	S-S	ND	S-S	ND	ND	ND	S-S	ND	S-S	ND	ND	[gyrA: S95T (99.9, P)]	ND	ND	ND	ND	ND	[tlyA: L11L (100.0, P)]	ND	ND	ND	ND
TB-TDR-0165	BCCM	R-R	[rpoB1: H445Y (99.9, R)]	S-S	ND	ND	ND	S-S	ND	S-S	ND	ND	[gyrA: S95T (100.0, P)]	ND	ND	ND	ND	ND	[tlyA: L11L (99.1, P)]	ND	ND	ND	ND
TB-TDR-0166	BCCM	R-R	[rpoB1: L452P (98.9, R)]	R-R	[katG: S315T (99.8, R)]	ND	ND	S-S	ND	R-R	[gidB: E92D (99.9, P), A205A (99.9, P)], [rpsL: K43R (99.7, R)]	ND	[gyrA: S95T (100.0, P)]	ND	ND	ND	ND	ND	[tlyA: L11L (99.6, P)]	ND	ND	ND	ND
TB-TDR-0167	BCCM	R-R	[rpoB1: S450L (99.8, R)]	R-R	[katG: S315T (99.8, R)]	ND	[pncA: W68Stop (99.8, R)]	R-R	[embB: G406A (99.9, R)]	R-S	[gidB: L16R (100.0, P), V77G (99.9, P)]	ND	[gyrA: S95T (99.9, P)]	ND	ND	ND	ND	ND	[tlyA: L11L (100.0, P)]	ND	ND	ND	ND
TB-TDR-0168	BCCM	R-R	[rpoB1: H445R (99.7, R)]	R-R	[ahpC: R48L (3.2, U)], [katG: S140N (99.8, U), S315N (99.7, R)]	ND	ND	R-R	[embB: D354A (98.6, R)]	R-U	[rrs1: G878A (99.9, U)]	ND	[gyrA: S95T (99.9, P)]	ND	[rrs1: G878A (99.9, U)]	ND	[rrs1: G878A (99.9, U)]	ND	[tlyA: L11L (99.5, P)], [rrs1: G878A (99.9, U)]	ND	[ethA: T189K (99.8, U)]	ND	ND
TB-TDR-0169	BCCM	S-U	[rpoB2: E250G (99.6, U)]	S-S	ND	ND	ND	S-S	ND	R-R	[rrs2: C517T (99.8, R)]	ND	[gyrA: S95T (99.9, P)]	ND	ND	ND	ND	ND	[tlyA: L11L (99.7, P)]	ND	ND	ND	ND
TB-TDR-0170	BCCM	R-R	[rpoB2: V170F (99.8, R)]	R-R	[fabG1: C-15T (99.9, R)], [inhA: S94A (99.8, R)]	ND	[pncA: T76P (99.1, R)]	R-S	ND	S-R	[gidB: A138V (99.8, R)]	ND	[gyrA: S95T (100.0, P)], [gyrB: N499D (99.4, U)]	ND	ND	ND	ND	ND	[tlyA: L11L (99.6, P)]	ND	[fabG1: C-15T (99.9, R)], [inhA: S94A (99.8, R)]	ND	ND
TB-TDR-0171	BCCM	R-R	[rpoB1: S450L (99.9, R)]	S-R	[inhA: S94A (99.8, R)]	ND	ND	S-S	ND	S-S	ND	ND	[gyrA: S95T (100.0, P)]	ND	ND	ND	ND	ND	[tlyA: L11L (99.8, P)]	ND	[inhA: S94A (99.8, R)], [ethA: R469P (99.4, U)]	ND	ND
TB-TDR-0172	BCCM	S-S	ND	R-R	[katG: S315T (99.9, R)]	ND	ND	S-R	[embB: G406D (99.7, R), A457A (99.7, S)]	S-S	[gidB: L16R (100.0, P)]	ND	[gyrA: S95T (99.8, P)]	ND	ND	ND	ND	ND	[tlyA: L11L (99.8, P)]	ND	[ethA: GeneDeletion (nan, R)]	ND	ND
TB-TDR-0173	BCCM	S-S	ND	S-U	[ahpC: G-100A (100, U)]	ND	ND	S-S	[embB: L355L (99.9, S), E378A (99.8, P)]	S-S	[gidB: V110V (99.7, P), A205A (99.8, P)]	ND	[gyrA: S95T (99.9, P)]	ND	ND	ND	ND	ND	[tlyA: L11L (99.8, P), L164S (99.1, U)]	ND	ND	ND	ND
TB-TDR-0174	BCCM	S-S	ND	S-U	[ahpC: G-100A (100, U)]	ND	ND	S-S	[embB: L355L (99.8, S), E378A (99.9, P)]	S-U	[gidB: V110V (99.8, P), A205A (99.9, P), 214delCGCGCTATCGCCAATGGCACGCCCGGCAACCCGGC (38.0, U)]	ND	[gyrA: S95T (99.9, P)]	ND	ND	ND	ND	ND	[tlyA: L11L (99.7, P), V32L (100.0, P)]	ND	ND	ND	ND
TB-TDR-0176	BCCM	R-R	[rpoB1: T400A (99.6, R), S450L (99.9, R)]	R-R	[fabG1: C-15T (99.9, R)], [inhA: S94A (99.9, R)]	ND	[pncA: R123G (99.6, U)]	S-U	[embB: F323L (99.8, U), L355L (99.8, S), E378A (99.7, P), Q497P (99.3, U)]	R-R	[gidB: V110V (99.9, P), A205A (99.7, P)], [rrs2: C517T (99.3, R)]	ND	[gyrA: S95T (99.9, P)]	ND	ND	ND	ND	ND	[tlyA: G-88T (3.5, U), L11L (99.3, P)]	ND	[fabG1: C-15T (99.9, R)], [inhA: S94A (99.9, R)]	ND	ND
TB-TDR-0177	BCCM	S-S	ND	S-S	ND	ND	ND	S-S	ND	S-S	[gidB: L16R (99.6, P)]	ND	[gyrA: S95T (99.8, P)]	ND	ND	ND	ND	ND	[tlyA: L11L (99.8, P)]	ND	ND	ND	ND
TB-TDR-0178	BCCM	S-S	ND	R-R	[fabG1: C-15T (99.8, R)]	ND	ND	S-S	ND	S-S	ND	ND	[gyrA: S95T (100.0, P)]	ND	ND	ND	ND	ND	[tlyA: L11L (99.8, P)]	ND	[fabG1: C-15T (99.8, R)]	ND	ND
TB-TDR-0179	BCCM	S-S	ND	R-R	[fabG1: C-15T (99.9, R)]	ND	ND	S-S	ND	R-U	[gidB: L16R (99.8, P), I114F (99.9, U)]	ND	[gyrA: S95T (100.0, P)]	ND	ND	ND	ND	ND	[tlyA: L11L (99.6, P)]	ND	[fabG1: C-15T (99.9, R)]	ND	ND
TB-TDR-0180	BCCM	S-S	ND	S-S	ND	ND	ND	S-S	ND	S-S	ND	ND	[gyrA: S95T (99.9, P)]	ND	ND	ND	ND	ND	[tlyA: L11L (99.8, P)]	ND	ND	ND	ND
TB-TDR-0182	BCCM	S-S	ND	S-S	ND	ND	ND	S-S	ND	R-R	[rpsL: K88R (99.8, R)]	ND	[gyrA: S95T (99.9, P)]	ND	ND	ND	ND	ND	[tlyA: L11L (100.0, P)]	ND	[ethA: R245R (100.0, S)]	ND	ND
TB-TDR-0184	BCCM	S-S	ND	S-U	[ahpC: G-88A (100, U)]	ND	[pncA: S65S (99.7, P)]	S-S	ND	S-S	[gidB: S149R (99.7, P), A205A (99.9, P)]	ND	[gyrA: S95T (100.0, P)]	ND	ND	ND	ND	ND	[tlyA: L11L (100.0, P)]	ND	ND	ND	ND
TB-TDR-0186	BCCM	R-R	[rpoB1: S450W (99.7, R)]	R-R	[katG: S315T (99.8, R)]	ND	ND	S-S	ND	S-U	[gidB: L16R (99.7, P)], [rrs2: C492T (99.8, U)]	ND	[gyrA: S95T (99.9, P)]	ND	[rrs2: C492T (99.8, U)]	ND	[rrs2: C492T (99.8, U)]	ND	[tlyA: L11L (99.9, P)], [rrs2: C492T (99.8, U)]	ND	ND	ND	ND
TB-TDR-0187	BCCM	S-S	ND	R-R	[katG: S315T (100.0, R)]	ND	ND	S-S	ND	R-R	[gidB: A134E (99.8, R)]	ND	[gyrA: S95T (100.0, P)]	ND	ND	ND	ND	ND	[tlyA: L11L (99.8, P)]	ND	ND	ND	ND
TB-TDR-0188	BCCM	S-S	ND	R-R	[fabG1: C-15T (99.9, R)]	ND	[pncA: S65S (99.8, P)]	S-S	ND	R-R	[gidB: A205A (99.8, P)], [rpsL: K43R (99.9, R)]	ND	[gyrA: S95T (99.9, P)]	ND	ND	ND	ND	ND	[tlyA: L11L (100.0, P)]	ND	[fabG1: C-15T (99.9, R)]	ND	ND
TB-TDR-0190	BCCM	R-R	[rpoB1: H445D (99.9, R)]	S-S	ND	ND	ND	S-S	ND	R-R	[gidB: A205T (99.8, U)], [rrs2: A514C (100.0, R)]	ND	ND	ND	ND	ND	ND	ND	[tlyA: L11L (100.0, P)]	ND	ND	ND	ND
TB-TDR-0191	BCCM	R-R	[rpoB1: D435V (99.7, R)]	R-R	[katG: S315T (99.9, R)]	ND	ND	R-R	[embB: G406S (99.7, R)]	R-U	[gidB: L16R (99.7, P), A161A (99.9, S), E170K (99.9, U)]	ND	[gyrA: S95T (100.0, P)]	ND	ND	ND	ND	ND	[tlyA: L11L (99.4, P), G196E (99.9, U)]	ND	ND	ND	ND
TB-TDR-0192	BCCM	R-R	[rpoB1: S450L (99.9, R)]	R-R	[katG: S315T (100.0, R)]	ND	[pncA: T76P (99.8, R)]	R-R	[embB: D328Y (99.9, R)]	R-R	[gidB: E92D (99.7, P), R158L (99.9, U), A205A (99.9, P)], [rpsL: K88R (99.9, R)], [rrs1: G1484T (99.9, R)]	ND	[gyrA: S95T (99.9, P)], [gyrB: N499T (99.9, R)]	ND	[rrs1: G1484T (99.9, R)]	ND	[rrs1: G1484T (99.9, R)]	ND	[tlyA: L11L (99.8, P)], [rrs1: G1484T (99.9, R)]	ND	[ethA: S266R (72.3, U), 1043delA (97.8, R)]	ND	ND
TB-TDR-0193	BCCM	R-R	[rpoB1: S450L (100.0, R)]	R-R	[fabG1: C-15T (99.9, R)], [inhA: I194T (99.9, R)]	ND	[pncA: V125G (100.0, R)]	S-R	[embB: M306V (99.8, R), M423T (99.9, U)]	R-R	[gidB: L16R (100.0, P), A80P (99.9, R)]	ND	[gyrA: S95T (99.8, P)]	ND	ND	ND	ND	ND	[tlyA: L11L (99.6, P)]	ND	[fabG1: C-15T (99.9, R)], [inhA: I194T (99.9, R)]	ND	ND
TB-TDR-0194	BCCM	S-S	ND	S-S	ND	ND	ND	S-S	ND	S-S	[gidB: L16R (99.9, P)]	ND	[gyrA: S95T (100.0, P)]	ND	ND	ND	ND	ND	[tlyA: L11L (99.7, P)]	ND	ND	ND	ND
TB-TDR-0195	BCCM	S-S	ND	R-R	[katG: S315N (99.3, R)]	ND	[pncA: D8G (100.0, R)]	R-R	[embB: M306I (99.8, R)]	S-S	ND	ND	[gyrA: S95T (100.0, P)], [gyrB: P400R (99.7, U)]	ND	ND	ND	ND	ND	[tlyA: L11L (99.8, P)]	ND	ND	ND	ND
TB-TDR-0196	BCCM	R-R	[rpoB1: S450L (99.8, R)]	R-R	[katG: S315T (99.7, R)]	ND	[pncA: T76P (99.9, R)]	R-R	[embB: D328Y (99.8, R)]	R-R	[gidB: E92D (99.9, P), R158L (99.9, U), A205A (99.9, P)], [rpsL: K88R (99.8, R)], [rrs1: G1484T (100.0, R)]	ND	[gyrA: S95T (99.8, P)], [gyrB: N499T (99.9, R)]	ND	[rrs1: G1484T (100.0, R)]	ND	[rrs1: G1484T (100.0, R)]	ND	[tlyA: L11L (99.9, P)], [rrs1: G1484T (100.0, R)]	ND	[ethA: S266R (73.4, U), 1043delA (97.7, R)]	ND	ND
TB-TDR-0197	BCCM	S-S	ND	S-S	ND	ND	[pncA: G162S (99.8, U)]	S-S	ND	S-U	[gidB: L16R (100.0, P)], [rrs2: C492T (99.7, U)]	ND	[gyrA: S95T (100.0, P)]	ND	[rrs2: C492T (99.7, U)]	ND	[rrs2: C492T (99.7, U)]	ND	[tlyA: L11L (99.9, P)], [rrs2: C492T (99.7, U)]	ND	ND	ND	ND
TB-TDR-0198	BCCM	R-R	[rpoB1: D435V (99.8, R)]	R-R	[katG: S315T (99.8, R)]	ND	[pncA: Q10R (99.9, R)]	R-R	[embB: Y319S (99.8, R)]	R-U	[gidB: L16R (100.0, P), P84L (99.7, U)]	ND	[gyrA: S95T (99.8, P)]	ND	ND	ND	ND	ND	[tlyA: L11L (99.8, P)]	ND	ND	ND	ND
TB-TDR-0199	BCCM	S-S	ND	S-S	ND	ND	ND	S-S	ND	S-S	[gidB: E92D (99.9, P), A205A (99.8, P)]	ND	[gyrA: S95T (100.0, P)]	ND	ND	ND	ND	ND	[tlyA: L11L (100.0, P)]	ND	ND	ND	ND
TB-TDR-0200	BCCM	S-S	ND	S-S	ND	ND	ND	S-S	ND	S-U	[gidB: L16R (99.6, P)], [rrs2: C492T (99.8, U)]	ND	[gyrA: S95T (99.9, P)]	ND	[rrs2: C492T (99.8, U)]	ND	[rrs2: C492T (99.8, U)]	ND	[tlyA: L11L (100.0, P)], [rrs2: C492T (99.8, U)]	ND	ND	ND	ND
TB-TDR-0201	BCCM	R-R	[rpoB1: S450L (99.8, R)]	R-R	[katG: S315T (100.0, R)]	ND	ND	S-S	ND	R-S	[gidB: L16R (99.7, P), V77G (99.9, P)]	ND	[gyrA: S95T (100.0, P)]	ND	ND	ND	ND	ND	[tlyA: L11L (99.8, P)]	ND	ND	ND	ND
TB-TDR-0202	BCCM	S-S	ND	S-S	ND	ND	ND	S-S	ND	S-S	ND	ND	[gyrA: S95T (99.8, P)]	ND	[eis: A-135C (99.8, U)]	ND	ND	ND	[tlyA: L11L (99.4, P)]	ND	ND	ND	ND
TB-TDR-0203	BCCM	S-S	ND	S-S	ND	ND	ND	S-S	ND	S-S	ND	ND	[gyrA: S95T (100.0, P)]	ND	ND	ND	ND	ND	[tlyA: L11L (100.0, P)]	ND	ND	ND	ND
TB-TDR-0204	BCCM	S-S	ND	S-S	ND	ND	ND	S-S	ND	S-S	ND	ND	[gyrA: S95T (99.8, P)]	ND	ND	ND	ND	ND	[tlyA: L11L (100.0, P)]	ND	ND	ND	ND
TB-TDR-0205	BCCM	S-S	ND	S-S	ND	ND	ND	S-S	ND	S-S	ND	ND	[gyrA: S95T (99.9, P)]	ND	ND	ND	ND	ND	[tlyA: L11L (99.8, P)]	ND	ND	ND	ND
TB-TDR-0206	BCCM	S-S	ND	S-S	ND	ND	ND	S-S	ND	S-S	[gidB: L16R (100.0, P)]	ND	[gyrA: S95T (99.9, P)]	ND	ND	ND	ND	ND	[tlyA: L11L (99.8, P)]	ND	ND	ND	ND
TB-TDR-0207	BCCM	S-S	ND	S-U	[ahpC: D22G (4.1, U)]	ND	ND	S-S	ND	S-S	ND	ND	[gyrA: S95T (99.8, P)]	ND	ND	ND	ND	ND	[tlyA: L11L (99.8, P)]	ND	ND	ND	ND
TB-TDR-0208	BCCM	S-S	ND	S-S	ND	ND	ND	S-S	ND	S-U	[gidB: L16R (100.0, P)], [rrs2: C492T (99.7, U)]	ND	[gyrA: S95T (99.9, P)]	ND	[rrs2: C492T (99.7, U)]	ND	[rrs2: C492T (99.7, U)]	ND	[tlyA: L11L (99.8, P)], [rrs2: C492T (99.7, U)]	ND	ND	ND	ND
TB-TDR-0209	BCCM	S-S	ND	S-S	ND	ND	ND	S-S	ND	S-U	[gidB: G713C (99.9, U)]	ND	[gyrA: S95T (100.0, P)]	ND	ND	ND	ND	ND	[tlyA: L11L (100.0, P)]	ND	ND	ND	ND
TB-TDR-0210	BCCM	S-S	ND	S-S	ND	ND	ND	S-S	ND	S-U	[gidB: G713C (99.7, U)]	ND	[gyrA: S95T (99.9, P)]	ND	ND	ND	ND	ND	[tlyA: L11L (100.0, P)]	ND	ND	ND	ND
TB-TDR-0211	BCCM	S-S	ND	S-S	ND	ND	ND	S-S	ND	S-S	ND	ND	[gyrA: S95T (99.9, P)]	ND	ND	ND	ND	ND	[tlyA: L11L (100.0, P)]	ND	ND	ND	[rrl3: C2813T (99.8, U)]
TB-TDR-0212	BCCM	S-S	ND	S-S	ND	ND	ND	S-S	ND	S-S	ND	ND	[gyrA: S95T (100.0, P)]	ND	ND	ND	ND	ND	[tlyA: L11L (100.0, P)]	ND	ND	ND	ND
TB-TDR-0213	BCCM	S-S	ND	R-S	ND	ND	ND	S-S	ND	S-S	[gidB: E92D (100.0, P), A205A (99.9, P)]	ND	[gyrA: S95T (100.0, P)]	ND	ND	ND	ND	ND	[tlyA: L11L (100.0, P)]	ND	ND	ND	ND
TB-TDR-0214	BCCM	S-S	ND	S-S	ND	ND	ND	S-S	ND	S-S	ND	ND	[gyrA: S95T (99.7, P)]	ND	ND	ND	ND	ND	[tlyA: L11L (100.0, P)]	ND	ND	ND	ND
TB-TDR-0215	BCCM	S-S	ND	R-R	[fabG1: C-15T (100.0, R)]	ND	ND	S-S	ND	S-S	ND	ND	[gyrA: S95T (100.0, P), P123A (100.0, U)]	ND	ND	ND	ND	ND	[tlyA: L11L (99.9, P)]	ND	[fabG1: C-15T (100.0, R)]	ND	ND
TB-TDR-0216	BCCM	R-R	[rpoB1: S450L (99.8, R)]	R-R	[katG: S315T (99.9, R)]	ND	ND	R-R	[embB: M306V (100.0, R)]	R-U	[gidB: L16R (100.0, P), G73R (99.9, U)]	ND	[gyrA: S95T (100.0, P)]	ND	ND	ND	ND	ND	[tlyA: L11L (100.0, P)]	ND	ND	ND	ND
TB-TDR-0217	BCCM	R-R	[rpoB1: S450L (99.8, R)]	S-S	ND	ND	ND	S-R	[embB: M306V (100.0, R)]	S-S	ND	ND	[gyrA: S95T (100.0, P)]	ND	ND	ND	ND	ND	[tlyA: L11L (100.0, P)]	ND	ND	ND	ND
TB-TDR-0218	BCCM	R-R	[rpoB1: H445Y (99.8, R)]	S-S	ND	ND	ND	R-U	[embB: M306L (99.8, U)]	S-S	ND	ND	ND	ND	ND	ND	ND	ND	[tlyA: L11L (99.8, P)]	ND	ND	ND	ND
TB-TDR-0226	BCCM	S-S	ND	S-S	ND	ND	ND	S-S	ND	R-U	[gidB: D67G (99.9, U)]	R-R	[gyrA: D94G (99.9, R), S95T (99.9, P)]	S-S	ND	ND	ND	ND	[tlyA: L11L (100.0, P)]	S-S	ND	ND	ND
TB-TDR-0227	BCCM	S-R	[rpoB1: H445N (99.9, R)]	R-R	[katG: S315T (99.9, R)]	ND	ND	S-S	ND	S-S	ND	R-U	[gyrB: V427M (99.8, U)]	S-S	ND	ND	ND	ND	[tlyA: L11L (99.7, P)]	S-S	ND	ND	ND
TB-TDR-0228	BCCM	S-S	ND	S-S	ND	ND	ND	S-S	ND	R-R	[gidB: E92D (99.9, P), A205A (99.9, P)], [rpsL: K88R (99.9, R)]	S-S	[gyrA: S95T (99.9, P)]	R-R	[rrs1: A1401G (99.9, R)]	ND	[rrs1: A1401G (99.9, R)]	R-R	[tlyA: L11L (100.0, P)], [rrs1: A1401G (99.9, R)]	S-S	ND	ND	ND
TB-TDR-0229	BCCM	S-R	[rpoB1: D435Y (99.9, R), P454L (99.8, U)]	R-R	[katG: S315T (99.9, R)]	ND	ND	S-S	ND	R-R	[gidB: E92D (99.9, P), A205A (99.9, P)], [rpsL: K43R (99.9, R)]	R-R	[gyrA: A90V (31.4, R), D94Y (63.3, R), S95T (99.8, P)]	R-R	[rrs1: A1401G (22.4, R)]	ND	[rrs1: A1401G (22.4, R)]	R-R	[tlyA: L11L (99.7, P)], [rrs1: A1401G (22.4, R)]	S-U	[ethA: P334A (99.9, U)]	ND	ND
TB-TDR0231	BCCM	S-S	ND	S-S	ND	ND	ND	S-S	ND	S-S	[gidB: E92D (99.8, P), A205A (99.8, P)]	R-R	[gyrA: A90V (94.3, R), D94N (4.1, R), S95T (99.7, P)]	S-S	ND	ND	ND	S-S	[tlyA: L11L (100.0, P)]	S-S	ND	ND	[rrl3: A2872G (25.1, U)]
TB-TDR0232	BCCM	S-S	ND	S-S	[katG: P241P (99.9, S)]	ND	ND	S-S	ND	R-S	ND	S-S	[gyrA: S95T (99.9, P)]	R-S	ND	ND	ND	R-S	[tlyA: L11L (100.0, P)]	S-S	[ethA: R245R (100.0, S)]	ND	[rrl3: A2872G (30.5, U)]
TB-TDR-0233	BCCM	S-S	ND	S-S	ND	ND	ND	S-S	ND	S-U	[gidB: G130A (99.9, U)]	R-R	[gyrA: D94G (100.0, R), S95T (100.0, P)]	S-S	ND	ND	ND	S-S	[tlyA: L11L (100.0, P)]	S-S	ND	ND	ND
TB-TDR0234	BCCM	S-S	ND	S-S	ND	ND	ND	S-S	ND	S-U	[rrs2: C492G (3.4, U)]	S-S	[gyrA: S95T (100.0, P)]	R-R	[rrs1: A1401G (100.0, R)], [rrs2: C492G (3.4, U)]	ND	[rrs1: A1401G (100.0, R)], [rrs2: C492G (3.4, U)]	R-R	[tlyA: L11L (100.0, P)], [rrs1: A1401G (100.0, R)], [rrs2: C492G (3.4, U)]	S-S	ND	ND	[rrl3: A2872G (38.2, U)]
TB-TDR-0236	BCCM	S-S	ND	S-S	ND	ND	ND	S-S	ND	S-S	ND	R-R	[gyrA: D94G (99.9, R), S95T (99.9, P)]	S-S	ND	ND	ND	S-S	[tlyA: L11L (100.0, P)]	S-S	[ethA: R245R (99.9, S)]	ND	ND

## Sheet: TableS7
Table S7. Phenotype predictions by Deeplex Myc-TB analysis of DNA from 213 reference isolates from Sciensano-Belgian National TB Reference Center versus phenotype predictions by pDST performed by using liquid culture.
For this strain collection subset, pDST was routinely done using the BACTEC MGIT960 system for first-line drugs, and the radiometric BACTEC 460 TB for second-line drugs (see Methods)
Resistance to streptomycin/kanamycin/capreomycin/linezolid/bedaquiline/clofazimine was not assayed by pDST and is therefore not shown here.
	Phenotypically resistant					Phenotypically susceptible					All		Excluding uncharacterised		Uncharacterised
	Genotype				Total	Genotype				Total	Sensitivity	Specificity	Sensitivity	Specificity
	R	Rh	S	U		R	Rh	S	U
Rifampicin	65	0	0	1	66	0	0	141	1	142	98.5 (91.9, 99.7)	100 (97.4, 100)	100 (94.4, 100)	100 (97.4, 100)	0.01
Isoniazid	65	0	0	1	66	0	0	127	15	142	98.5 (91.9, 99.7)	100 (97.4, 100)	100 (94.4, 100)	100 (97.1, 100)	7.7%
Pyrazinamide	39	3	7	4	53	0	0	146	5	151	79.2 (66.5, 88.0)	100 (97.5, 100)	85.7 (73.3, 92.9)	100 (97.4, 100)	4.4%
Ethambutol	34	0	3	2	39	9	2	156	2	169	87.2 (73.3, 94.4)	93.5 (88.7, 96.3)	91.9 (78.7, 97.2)	93.4 (88.6, 96.3)	1.9%
Fluoroquinolones	13	0	1	1	15	0	0	180	13	193	86.7 (62.1, 96.3)	100 (98.0, 100)	92.9 (68.5, 98.7)	100 (97.9, 100)	6.7%
Amikacin	9	0	0	0	9	0	0	184	14	198	100 (70.1, 100)	100 (98.1, 100)	100 (70.1, 100)	100 (97.9, 100)	6.8%
Ethionamide	18	1	1	6	26	6	0	164	11	181	73.1 (53.9, 86.3)	96.7 (93.0, 98.5)	95 (76.4, 99.1)	96.5 (92.5, 98.4)	8.2%
Linezolid	0	0	0	0	0	0	0	20	2	22	NA	100 (85.1, 100)	NA	100 (83.9, 100)	9.1%
Total	243	4	12	15	274	15	2	1118	63	1198	90.1 (86.0, 93.1)	98.6 (97.7, 99.1)	95.4 (92.1, 97.3)	98.5 (97.6, 99.1)	5.3%
R: detection of at least one fixed resistance-associated mutation
Rh: detection of resistance due to a minority variant (heteroresistance)
S: detection of mutations known not to be associated with resistance (phylogenetic, benign, synonymous) or no mutation at all
U: detection of at least one non-synonymous uncharacterised mutation in the absence of a resistance-associated mutation
Fluoroquinolones include ofloxacin and moxifloxacin

## Sheet: Table S8
Table S8. Phenotype predictions by Deeplex Myc-TB analysis of DNA from 216 reference isolates from the WHO-TDR collection (BCCM) versus phenotype predictions by pDST performed by using solid culture.
For this strain collection subset, pDST was performed by using the proportion method on Löwenstein-Jensen or Middlebrook 7H11 agar medium, for first- or second-line drugs (see Methods).
Resistance to pyrazinamide/amikacin/linezolid/bedaquiline/clofazimine was not assayed by pDST and is therefore not shown here.
	Phenotypically resistant					Phenotypically susceptible					All		Excluding uncharacterised		Uncharacterised
	Genotype				Total	Genotype				Total	Sensitivity	Specificity	Sensitivity	Specificity
	R	Rh	S	U		R	Rh	S	U
Rifampicin	94	0	1	1	96	3	0	112	5	120	97.9 (92.7, 99.4)	97.5 (92.9, 99.1)	98.9 (94.3, 99.8)	97.4 (92.6, 99.1)	2.8%
Isoniazid	111	0	3	7	121	3	0	73	19	0	91.7 (85.5, 95,4)	96.8 (85.5, 95.4)	97.4 (92.5, 99.1)	96.1 (92.5, 99.1)	0.12
Ethambutol	61	0	5	3	69	17	0	129	1	147	88.4 (78.8, 94.0)	88.4 (82.3, 92.6)	92.4 (83.5, 96.7)	88.4 (82.1, 92.6)	1.9%
Streptomycin	49	0	5	36	90	1	0	91	33	125	54.4 (44.2, 64.3)	99.2 (95.6, 99.9)	90.7 (80.1, 96.0)	98.9 (94.1, 99.8)	32.1%
Fluoroquinolones	4	1	0	1	6	0	0	3	0	3	83.3 (43.6, 97.0)	100 (43.9, 100)	100 (56.6, 100)	100 (43.9, 100))	11.1%
Kanamycin	2	1	1	0	4	0	0	5	0	5	75 (30.1, 95.4)	100 (56.6, 100)	75 (30.1, 95.4)	100 (56.6, 100)	0
Capreomycin	2	1	1	0	4	0	0	3	0	3	75 (30.1, 95.4)	100 (43.9, 100)	75 (30.1, 95.4)	100 (43.9, 100)	0
Ethionamide	0	0	0	0	0	0	0	8	1	9	NA	100 (0.7, 100)	NA	100 (67.6, 100)	11.1%
Total	323	3	16	48	390	24	0	424	59	507	83.6 (79.5, 87.1)	95.3 (93.0, 96.8)	95.3 (92.5, 97.1)	94.6 (92.0, 96.5)	11.9%
R: detection of at least one fixed resistance-associated mutation
Rh: detection of resistance due to a minority variant (heteroresistance)
S: detection of mutations known not to be associated with resistance (phylogenetic, benign, synonymous) or no mutation at all
U: detection of at least one non-synonymous uncharacterised mutation in the absence of a resistance-associated mutation
Fluoroquinolones include ofloxacin and moxifloxacin

## Sheet: TableS9
Table S9. Variants detected in samples with phenotype R but Deeplex Myc-TB prediction S or U (R-S or R-U in pDST-Deeplex, Table S6), in regions that are not covered by the assay:
RIF (extended rpoB), INH (mshA, furA, ndh, extended fabG1, extended katG), PZA (rpsA, panD, hadC, extended pncA), EMB (embA, embC, embR, iniA, iniC, extended embB), SM (extended gidB, rpsL and rrs), FQ (extended gyrA and gyrB), KAN (extended eis and rrs) & ETH (ethR, Rv0565c, Rv3083)
Extended regions are full coding sequence and promoter regions of genes from which only (most) critical regions are covered by Deeplex Myc-TB.
Only genes or gene regions in which mutations were found are shown below.
Mutations are annotated according to nucleotide and codon positions in reference genes of M. tuberculosis H37Rv
Sample	Deeplex	pDST	Genomic position	Reference base	Call	Amino acid change	SNP type	Read depth at position	Gene	Variant phenotype	Comments	PMID
TB-TDR-0116	RIFU	RIFR	763031	T	C	A1075A	Synonymous	20	rpoB	Neutral, phylogenetic?	Beijing?	24923884
TB-TDR0079	RIFS	RIFR	-	-	-	-	-	-	-	-	-	-
TB-TDR-0093	INHU	INHR	2154277	T	C	D612G	Non synonymous	37	katG	Undescribed	-	-
TB-TDR-0064	INHU	INHR	575761	C	T	R138R	Synonymous	35	mshA	Undescribed	-	-
TB-TDR-0064	INHU	INHR	2154874	T	C	Y413C	Non synonymous	5	katG	Resistant?	low sample size	27459848
TB-TDR-0010	INHU	INHR	2154724	C	A	R463L	Non synonymous	24	katG	Phylogenetic	Euro-American	25176035
TB-TDR-0010	INHU	INHR	2155091	A	C	W341G	Non synonymous	25	katG	Resistant?	-	17021094
TB-TDR-0129	INHU	INHR	575679	A	G	N111S	Non synonymous	53	mshA	Phylogenetic	Haarlem	25854485
TB-TDR-0129	INHU	INHR	1674048	G	A	L203L	Synonymous	23	fabG1	Resistant	-	30280646
TB-TDR-0035	INHU	INHR	575907	C	T	A187V	Non synonymous	27	mshA	Phylogenetic	Beijing	25854485
TB-TDR-0035	INHU	INHR	2154724	C	A	R463L	Non synonymous	8	katG	Phylogenetic	Euro-American	25176035
12MY1487	INHU	INHR	575907	C	T	A187V	Non synonymous	72	mshA	Phylogenetic	Beijing	25854485
12MY1487	INHU	INHR	2154724	C	A	R463L	Non synonymous	142	katG	Phylogenetic	Euro-American	25176035
TB-TDR-0120	INHU	INHR	-	-	-	-	-	-	-	-	-	-
TB-TDR-0089	INHU	INHR	-	-	-	-	-	-	-	-	-	-
TB-TDR-0095	INHS	INHR	575679	A	G	N111S	Non synonymous	68	mshA	Phylogenetic	Haarlem	25854485
TB-TDR-0095	INHS	INHR	1673859	G	T	S140S	Synonymous	59	fabG1	Undescribed	-	-
TB-TDR-0213	INHS	INHR	575907	C	T	A187V	Non synonymous	50	mshA	Phylogenetic	Beijing	25854485
TB-TDR-0213	INHS	INHR	2154724	C	A	R463L	Non synonymous	26	katG	Phylogenetic	Euro-American	25176035
TB-TDR0087	INHS	INHR	2154038	T	G	S692R	Non synonymous	93	katG	Undescribed	-	-
14-0713	PZAS	PZAR	1834177	A	C	R212R	Synonymous	72	rpsA_CDS	Phylogenetic	Beijing	30789126
09MY0467	PZAS	PZAR	1834177	A	C	R212R	Synonymous	88	rpsA_CDS	Phylogenetic	Beijing	30789126
816A	PZAS	PZAR	1834836	T	C	M432T	Non synonymous	63	rpsA_CDS	Neutral	-	24131688
12MY0570	PZAU	PZAR	1834177	A	C	R212R	Synonymous	47	rpsA_CDS	Phylogenetic	Beijing	30789126
952A	PZAS	PZAR	-	-	-	-	-	-	-	-	-	-
13MY2051	PZAS	PZAR	-	-	-	-	-	-	-	-	-	-
802A	PZAS	PZAR	-	-	-	-	-	-	-	-	-	-
734A	PZAS	PZAR	-	-	-	-	-	-	-	-	-	-
13-0161	EMBS	EMBR	4243460	C	T	C76C	Synonymous	140	embA	Phylogenetic	Beijing	30789133
13-0161	EMBS	EMBR	4242643	C	T	R927R	Synonymous	111	embC	Neutral	-	26033726
13-0161	EMBS	EMBR	410935	T	G	V33G	Non synonymous	176	iniA	Undescribed	-	-
TB-TDR-0149	EMBS	EMBR	4243460	C	T	C76C	Synonymous	14	embA	Phylogenetic	Beijing	30789133
TB-TDR-0149	EMBS	EMBR	4242643	C	T	R927R	Synonymous	18	embC	Neutral	-	26033726
TB-TDR-0149	EMBS	EMBR	4248115	C	T	D534D	Synonymous	22	embB	Undescribed	-	-
TB-TDR-0030	EMBS	EMBR	4243460	C	T	C76C	Synonymous	32	embA	Phylogenetic	Beijing	30789133
TB-TDR-0030	EMBS	EMBR	4242643	C	T	R927R	Synonymous	33	embC	Neutral	-	26033726
TB-TDR-0030	EMBS	EMBR	4249512	T	G	M1001R	Non synonymous	26	embB	Undescribed	-	-
TB-TDR-0030	EMBS	EMBR	4249583	G	A	D1024N	Non synonymous	22	embB	Neutral	-	30280646
TB-TDR-0030	EMBS	EMBR	4249757	A	G	T1082A	Non synonymous	24	embB	Neutral	-	30280646
TB-TDR-0103	EMBS	EMBR	4243460	C	T	C76C	Synonymous	25	embA	Phylogenetic	Beijing	30789133
TB-TDR-0103	EMBS	EMBR	4242643	C	T	R927R	Synonymous	35	embC	Neutral	-	26033726
11MY1044	EMBS	EMBR	4245055	C	A	T608N	Non synonymous	238	embA	Resistant?	low sample size	31362370
11MY1044	EMBS	EMBR	4242643	C	T	R927R	Synonymous	201	embC	Neutral	-	26033726
11MY1044	EMBS	EMBR	1416410	A	C	L313R	Non synonymous	188	embR	Phylogenetic	Euro-American (T2)	25176035
11MY1044	EMBS	EMBR	412017	C	G	Q394E	Non synonymous	205	iniA	Phylogenetic	Uganda	30789126
11MY1044	EMBS	EMBR	4249518	A	G	H1002R	Non synonymous	208	embB	Neutral	-	30280646
TB-TDR-0170	EMBS	EMBR	4242643	C	T	R927R	Synonymous	19	embC	Neutral	-	26033726
TB-TDR-0170	EMBS	EMBR	4242803	G	C	V981L	Non synonymous	16	embC	Phylogenetic	Ghana, Harlem, X-type	30789133
TB-TDR-0170	EMBS	EMBR	411934	G	A	G366D	Non synonymous	12	iniA	Undescribed	-	-
TB-TDR-0170	EMBS	EMBR	4249583	G	A	D1024N	Non synonymous	9	embB	Neutral	-	30280646
11MY0596	EMBS	EMBR	4243460	C	T	C76C	Synonymous	47	embA	Phylogenetic	Beijing	30789133
11MY0596	EMBS	EMBR	4242643	C	T	R927R	Synonymous	48	embC	Neutral	-	26033726
11MY0596	EMBS	EMBR	4248159	G	T	C549F	Non synonymous	54	embB	Undescribed	-	-
TB-TDR-0075	EMBS	EMBR	4245055	C	A	T608N	Non synonymous	48	embA	Resistant?	low sample size	31362370
TB-TDR-0075	EMBS	EMBR	4242643	C	T	R927R	Synonymous	41	embC	Neutral	-	26033726
TB-TDR-0075	EMBS	EMBR	1416410	A	C	L313R	Non synonymous	29	embR	Phylogenetic	Euro-American (T2)	25176035
TB-TDR-0075	EMBS	EMBR	412017	C	G	Q394E	Non synonymous	29	iniA	Phylogenetic	Uganda	30789126
TB-TDR-0075	EMBS	EMBR	4249518	A	G	H1002R	Non synonymous	35	embB	Neutral	-	30280646
TB-TDR-0095	EMBS	EMBR	-	-	-	-	-	-	-	-	-	-
TB-TDR0201	EMBS	EMBR	-	-	-	-	-	-	-	-	-	-
TB-TDR0167	EMBS	EMBR	-	-	-	-	-	-	-	-	-	-
TB-TDR0085	EMBS	EMBR	-	-	-	-	-	-	-	-	-	-
13-0493	EMBU	EMBR	4243460	C	T	C76C	Synonymous	66	embA	Phylogenetic	Beijing	30789133
13-0493	EMBU	EMBR	4242643	C	T	R927R	Synonymous	60	embC	Neutral	-	26033726
13-0493	EMBU	EMBR	412740	G	A	A635T	Non synonymous	64	iniA	Undescribed	-	-
TB-TDR0118	EMBU	EMBR	4242643	C	T	R927R	Synonymous	36	embC	Neutral	-	26033726
TB-TDR0218	EMBU	EMBR	4242643	C	T	R927R	Synonymous	25	embC	Neutral	-	26033726
13-700	EMBU	EMBR	4245055	C	A	T608N	Non synonymous	25	embA	Resistant?	low sample size	31362370
13-700	EMBU	EMBR	4242643	C	T	R927R	Synonymous	22	embC	Neutral	-	26033726
13-700	EMBU	EMBR	1416410	A	C	L313R	Non synonymous	32	embR	Phylogenetic	Euro-American (T2)	25176035
13-700	EMBU	EMBR	412017	C	G	Q394E	Non synonymous	29	iniA	Phylogenetic	Uganda	30789126
TB-TDR0089	EMBU	EMBR	-	-	-	-	-	-	-	-	-	-
TB-TDR0085	SMS	SMR	781395	T	C	na	na	54	rpsL promoter	Undescribed	-	-
TB-TDR0095	SMS	SMR	781395	T	C	na	na	72	rpsL promoter	Undescribed	-	-
TB-TDR0167	SMS	SMR	781395	T	C	na	na	39	rpsL promoter	Undescribed	-	-
TB-TDR0201	SMS	SMR	781395	T	C	na	na	16	rpsL promoter	Undescribed	-	-
TB-TDR0232	SMS	SMR	781395	T	C	na	na	21	rpsL promoter	Undescribed	-	-
TB-TDR-0191	SMU	SMR	781395	T	C	na	na	41	rpsL promoter	Undescribed	-	-
TB-TDR-0056	SMU	SMR	781395	T	C	na	na	153	rpsL promoter	Undescribed	-	-
TB-TDR-0067	SMU	SMR	781395	T	C	na	na	45	rpsL promoter	Undescribed	-	-
TB-TDR-0012	SMU	SMR	781395	T	C	na	na	31	rpsL promoter	Undescribed	-	-
TB-TDR-0122	SMU	SMR	781395	T	C	na	na	36	rpsL promoter	Undescribed	-	-
TB-TDR-0051	SMU	SMR	781395	T	C	na	na	19	rpsL promoter	Undescribed	-	-
TB-TDR-0093	SMU	SMR	781395	T	C	na	na	57	rpsL promoter	Undescribed	-	-
TB-TDR-0052	SMU	SMR	781395	T	C	na	na	22	rpsL promoter	Undescribed	-	-
TB-TDR-0058	SMU	SMR	781395	T	C	na	na	28	rpsL promoter	Undescribed	-	-
TB-TDR-0069	SMU	SMR	781395	T	C	na	na	17	rpsL promoter	Undescribed	-	-
TB-TDR-0198	SMU	SMR	781395	T	C	na	na	60	rpsL promoter	Undescribed	-	-
TB-TDR-0168	SMU	SMR	781395	T	C	na	na	59	rpsL promoter	Undescribed	-	-
TB-TDR-0116	SMU	SMR	781395	T	C	na	na	37	rpsL promoter	Undescribed	-	-
TB-TDR-0054	SMU	SMR	781395	T	C	na	na	10	rpsL promoter	Undescribed	-	-
TB-TDR-0152	SMU	SMR	781395	T	C	na	na	47	rpsL promoter	Undescribed	-	-
TB-TDR-0059	SMU	SMR	781395	T	C	na	na	13	rpsL promoter	Undescribed	-	-
TB-TDR-0098	SMU	SMR	781395	T	C	na	na	190	rpsL promoter	Undescribed	-	-
TB-TDR-0053	SMU	SMR	781395	T	C	na	na	9	rpsL promoter	Undescribed	-	-
TB-TDR-0061	SMU	SMR	781395	T	C	na	na	20	rpsL promoter	Undescribed	-	-
TB-TDR-0050	SMU	SMR	781395	T	C	na	na	18	rpsL promoter	Undescribed	-	-
TB-TDR-0160	SMU	SMR	781395	T	C	na	na	26	rpsL promoter	Undescribed	-	-
TB-TDR-0151	SMU	SMR	781395	T	C	na	na	53	rpsL promoter	Undescribed	-	-
TB-TDR-0107	SMU	SMR	781395	T	C	na	na	19	rpsL promoter	Undescribed	-	-
TB-TDR-0226	SMU	SMR	781395	T	C	na	na	20	rpsL promoter	Undescribed	-	-
TB-TDR-0143	SMU	SMR	781395	T	C	na	na	123	rpsL promoter	Undescribed	-	-
TB-TDR-0006	SMU	SMR	781395	T	C	na	na	23	rpsL promoter	Undescribed	-	-
TB-TDR-0037	SMU	SMR	781395	T	C	na	na	26	rpsL promoter	Undescribed	-	-
TB-TDR-0105	SMU	SMR	781395	T	C	na	na	32	rpsL promoter	Undescribed	-	-
TB-TDR-0133	SMU	SMR	781395	T	C	na	na	61	rpsL promoter	Undescribed	-	-
TB-TDR-0146	SMU	SMR	781395	T	C	na	na	71	rpsL promoter	Undescribed	-	-
TB-TDR-0108	SMU	SMR	781395	T	C	na	na	56	rpsL promoter	Undescribed	-	-
TB-TDR-0036	SMU	SMR	781395	T	C	na	na	15	rpsL promoter	Undescribed	-	-
TB-TDR-0072	SMU	SMR	781395	T	C	na	na	46	rpsL promoter	Undescribed	-	-
TB-TDR-0216	SMU	SMR	781395	T	C	na	na	23	rpsL promoter	Undescribed	-	-
TB-TDR-0179	SMU	SMR	781395	T	C	na	na	18	rpsL promoter	Undescribed	-	-
TB-TDR-0075	SMU	SMR	781395	T	C	na	na	32	rpsL promoter	Undescribed	-	-
13MY0200	FQS	FQR	7362	G	C	E21Q	Non synonymous	118	gyrA	Neutral	-	26763957
13MY0200	FQS	FQR	9034	G	A	R578P	Non synonymous	199	gyrA	Undescribed	-	-
13MY0200	FQS	FQR	9304	G	A	G668D	Non synonymous	147	gyrA	Neutral	-	26763957
12MY0570	FQU	FQR	7362	G	C	E21Q	Non synonymous	34	gyrA	Neutral	-	26763957
12MY0570	FQU	FQR	9304	G	A	G668D	Non synonymous	20	gyrA	Neutral	-	26763957
TB-TDR-0227	FQU	FQR	7362	G	C	E21Q	Non synonymous	20	gyrA	Neutral	-	26763957
TB-TDR0232	KANS	KANR	2713795	C	T	na	na	20	eis promoter	Undescribed	-	-
08-0089	ETHS	ETHR	657269	A	G	S68P	Non synonymous	32	Rv0565c	Undescribed	-	-
08-0089	ETHS	ETHR	1674048	G	A	L203L	Synonymous	61	fabG1	Resistant	-	30280646
07-1166	ETHU	ETHR	657081	C	T	V130V	Synonymous	44	Rv0565c	Undescribed	-	-
07-1166	ETHU	ETHR	657142	C	T	R110H	Non synonymous	59	Rv0565c	Phylogenetic	Lineage 2, East Asian	31015328
13MY0200	ETHU	ETHR	657081	C	T	V130V	Synonymous	114	Rv0565c	Undescribed	-	-
13MY0200	ETHU	ETHR	657142	C	T	R110H	Non synonymous	148	Rv0565c	Phylogenetic	Lineage 2, East Asian	31015328
09-1304	ETHU	ETHR	657081	C	T	V130V	Synonymous	87	Rv0565c	Undescribed	-	-
09-1304	ETHU	ETHR	657142	C	T	R110H	Non synonymous	113	Rv0565c	Phylogenetic	Lineage 2, East Asian	31015328
07-1281	ETHU	ETHR	657081	C	T	V130V	Synonymous	57	Rv0565c	Undescribed	-	-
07-1281	ETHU	ETHR	657142	C	T	R110H	Non synonymous	69	Rv0565c	Phylogenetic	Lineage 2, East Asian	31015328
07-1001	ETHU	ETHR	657081	C	T	V130V	Synonymous	64	Rv0565c	Undescribed	-	-
07-1001	ETHU	ETHR	657142	C	T	R110H	Non synonymous	72	Rv0565c	Phylogenetic	Lineage 2, East Asian	31015328
12-1157	ETHU	ETHR	656674	C	T	W266Stop	Non synonymous	340	Rv0565c	Undescribed	-	-
12-1157	ETHU	ETHR	657081	C	T	V130V	Synonymous	214	Rv0565c	Undescribed	-	-
12-1157	ETHU	ETHR	657142	C	T	R110H	Non synonymous	261	Rv0565c	Phylogenetic	Lineage 2, East Asian	31015328

[truncated: 6 more sheets: TableS10, TableS11, TableS12, TableS13, TableS14, TableS15]
